# Supplementary material for: The Impact of COVID-19 on Conspiracy Hypotheses and Risk Perception in Italy: Infodemiological Survey Study Using Google Trends
Source: JMIR Infodemiology. 2021 Aug 6;1(1):e29929. doi: 10.2196/29929 (PMC8363126; doi:10.2196/29929)
Supplement: Multimedia Appendix 2 [file infodemiology_v1i1e29929_app2.xlsx]

## Sheet: Requirements
These data were analyzed with the Real-Statistics package. For a correct display of the data, the latter may be necessary.
https://www.real-statistics.com/

## Sheet: National Web RSV
	Categoria: Tutte le categorie																	until 2020-04-19					Mann-Kendall Test					ADF Test
		complotto + nuovo ordine mondiale + cospirazione	byoblu	Maurizio Blondet	luogocomune		until 2017-10-22			until 2020-02-16								Diff Data:	0		ADF Test				Maurizio Blondet
	Week	conspiracy + new world order + conspiracy	byoblu	Maurizio Blondet	luogocomune		conspiracy + new world order + conspiracy			byoblu			Diff Data:	0		ADF Test							alpha	0.05	Mann-Kendall Test			criteria	schwert	luogocomune
1	2016-04-24	41	3	3	3		Mann-Kendall Test			Mann-Kendall Test								time	data		criteria	schwert	MK-stat	24				drift	yes	Diff Data:	0		ADF Test
2	2016-05-01	24	1	1	4								time	data		criteria	schwert	1	3		drift	yes	s.e.	11.1355	alpha	0.05		trend	yes
3	2016-05-08	25	1	9	4		alpha	0.05		alpha	0.05		1	3		drift	yes	2	1		trend	yes	z-stat	2.06546	MK-stat	9319		lag	14	time	data		criteria	schwert
4	2016-05-15	24	5	6	5		MK-stat	-1238		MK-stat	10237		2	1		trend	yes	3	1		lag	14	p-value	0.0388794	s.e.	950.671		alpha	0.05	1	3		drift	yes
5	2016-05-22	16	0	3	10		s.e.	235.7		s.e.	941.503		3	1		lag	14	4	5		alpha	0.05	trend	yes	z-stat	9.8015				2	4		trend	no
6	2016-05-29	10	1	7	1		z-stat	-5.24819		z-stat	10.872		4	5		alpha	0.05	5	0						p-value	1.10926e-22		tau-stat	-3.67734	3	4		lag	14
7	2016-06-05	34	2	8	3		p-value	1.53602e-07		p-value	1.56762e-27		5	0				6	1		tau-stat	-0.43355	Sen's Slope		trend	yes		tau-crit	-3.43081	4	5		alpha	0.05
8	2016-06-12	27	1	5	5		trend	yes		trend	yes		6	1		tau-stat	-3.68122	7	2		tau-crit	-3.43003						stationary	yes	5	10
9	2016-06-19	39	2	3	5								7	2		tau-crit	-3.43092	8	1		stationary	no	alpha	0.05	Sen's Slope			aic	5.45232	6	1		tau-stat	-11.4599
10	2016-06-26	18	1	4	8		Sen's Slope			Sen's Slope			8	1		stationary	yes	9	2		aic	5.79956	slope	5.71429				bic	5.62137	7	3		tau-crit	-2.8761
11	2016-07-03	29	1	10	2								9	2		aic	4.80802	10	1		bic	5.94695	lower	0	alpha	0.05		lags	7	8	5		stationary	yes
12	2016-07-10	25	2	9	4		alpha	0.05		alpha	0.05		10	1		bic	4.96017	11	1		lags	6	upper	12.5	slope	0.05		coeff	-0.709456	9	5		aic	4.15324
13	2016-07-17	24	1	11	7		slope	-0.166667		slope	0.0451128		11	1		lags	6	12	2		coeff	-0.0508733			lower	0.0412371		p-value	0.0261279	10	8		bic	4.20306
14	2016-07-24	28	4	8	6		lower	-0.222222		lower	0.0384615		12	2		coeff	-0.431351	13	1		p-value	> .1			upper	0.0580645				11	2		lags	1
15	2016-07-31	18	2	7	4		upper	-0.111111		upper	0.0518519		13	1		p-value	0.0257674	14	4						Diff Data:	0				12	4		coeff	-1.16343
16	2016-08-07	14	4	5	4	AV1	14.27	8.23077		4.195			14	4				15	2	Δ%	12566.7									13	7		p-value	< .01
17	2016-08-14	15	0	6	4	SEM1	0.453446	0.331893		0.135746			15	2				16	4						time	data				14	6
18	2016-08-21	16	0	7	4	AV2	28.9016	31.9508		6.7377			16	4				17	0						1	3				15	4
19	2016-08-28	22	1	11	7	SEM2	2.27095	2.04478		0.385461			17	0				18	0						2	1				16	4
20	2016-09-04	21	4	11	2	Δ%	102.534	288.188		60.6128			18	0				19	1						3	9				17	4
21	2016-09-11	27	2	8	2	t-test	6.31824	11.4505		6.22198			19	1				20	4						4	6				18	4
22	2016-09-18	28	2	6	5								20	4				21	2						5	3				19	7
23	2016-09-25	12	1	5	5								21	2				22	2						6	7				20	2
24	2016-10-02	25	1	2	5								22	2				23	1						7	8				21	2
25	2016-10-09	13	1	4	3								23	1				24	1						8	5				22	5
26	2016-10-16	26	0	7	0								24	1				25	1						9	3				23	5
27	2016-10-23	13	1	6	3								25	1				26	0						10	4				24	5
28	2016-10-30	28	0	6	3								26	0				27	1						11	10				25	3
29	2016-11-06	20	1	12	4								27	1				28	0						12	9				26	0
30	2016-11-13	15	1	10	3								28	0				29	1						13	11				27	3
31	2016-11-20	15	1	6	2								29	1				30	1						14	8				28	3
32	2016-11-27	24	0	11	1								30	1				31	1						15	7				29	4
33	2016-12-04	27	4	5	3								31	1				32	0						16	5				30	3
34	2016-12-11	17	5	9	5								32	0				33	4						17	6				31	2
35	2016-12-18	16	2	8	9								33	4				34	5						18	7				32	1
36	2016-12-25	19	2	8	4								34	5				35	2						19	11				33	3
37	2017-01-01	17	4	6	2								35	2				36	2						20	11				34	5
38	2017-01-08	19	4	12	3								36	2				37	4						21	8				35	9
39	2017-01-15	12	2	7	3								37	4				38	4						22	6				36	4
40	2017-01-22	17	4	13	3								38	4				39	2						23	5				37	2
41	2017-01-29	18	8	9	5								39	2				40	4						24	2				38	3
42	2017-02-05	17	1	5	4								40	4				41	8						25	4				39	3
43	2017-02-12	12	2	7	2								41	8				42	1						26	7				40	3
44	2017-02-19	13	1	13	3								42	1				43	2						27	6				41	5
45	2017-02-26	18	0	10	5								43	2				44	1						28	6				42	4
46	2017-03-05	20	1	3	4								44	1				45	0						29	12				43	2
47	2017-03-12	13	4	5	3								45	0				46	1						30	10				44	3
48	2017-03-19	20	4	11	3								46	1				47	4						31	6				45	5
49	2017-03-26	17	3	9	2								47	4				48	4						32	11				46	4
50	2017-04-02	22	0	12	5								48	4				49	3						33	5				47	3
51	2017-04-09	27	1	10	9								49	3				50	0						34	9				48	3
52	2017-04-16	10	3	12	4								50	0				51	1						35	8				49	2
53	2017-04-23	14	2	10	7								51	1				52	3						36	8				50	5
54	2017-04-30	10	1	13	7								52	3				53	2						37	6				51	9
55	2017-05-07	12	0	8	5								53	2				54	1						38	12				52	4
56	2017-05-14	14	0	7	3								54	1				55	0						39	7				53	7
57	2017-05-21	13	6	6	2								55	0				56	0						40	13				54	7
58	2017-05-28	14	2	5	3								56	0				57	6						41	9				55	5
59	2017-06-04	19	2	12	6								57	6				58	2						42	5				56	3
60	2017-06-11	15	2	10	2								58	2				59	2						43	7				57	2
61	2017-06-18	20	1	13	3								59	2				60	2						44	13				58	3
62	2017-06-25	17	0	10	5								60	2				61	1						45	10				59	6
63	2017-07-02	9	2	5	5								61	1				62	0						46	3				60	2
64	2017-07-09	12	1	9	6								62	0				63	2						47	5				61	3
65	2017-07-16	8	2	12	3								63	2				64	1						48	11				62	5
66	2017-07-23	15	1	10	2								64	1				65	2						49	9				63	5
67	2017-07-30	13	2	13	5								65	2				66	1						50	12				64	6
68	2017-08-06	10	0	6	4								66	1				67	2						51	10				65	3
69	2017-08-13	18	2	14	7								67	2				68	0						52	12				66	2
70	2017-08-20	17	4	10	6								68	0				69	2						53	10				67	5
71	2017-08-27	14	2	7	3								69	2				70	4						54	13				68	4
72	2017-09-03	12	3	11	8								70	4				71	2						55	8				69	7
73	2017-09-10	22	1	10	5								71	2				72	3						56	7				70	6
74	2017-09-17	14	0	8	3								72	3				73	1						57	6				71	3
75	2017-09-24	13	0	7	5								73	1				74	0						58	5				72	8
76	2017-10-01	10	0	8	7								74	0				75	0						59	12				73	5
77	2017-10-08	16	3	9	4								75	0				76	0						60	10				74	3
78	2017-10-15	8	2	10	4		conspiracy + new world order + conspiracy						76	0				77	3						61	13				75	5
79	2017-10-22	7	2	10	4		Mann-Kendall Test						77	3				78	2						62	10				76	7
80	2017-10-29	7	4	10	4								78	2				79	2						63	5				77	4
81	2017-11-05	13	2	11	3		alpha	0.05					79	2				80	4						64	9				78	4
82	2017-11-12	10	2	3	5		MK-stat	-470					80	4				81	2						65	12				79	4
83	2017-11-19	12	1	12	1		s.e.	450.244					81	2				82	2						66	10				80	4
84	2017-11-26	20	7	7	0		z-stat	-1.04166					82	2				83	1						67	13				81	3
85	2017-12-03	15	6	8	7		p-value	0.29757					83	1				84	7						68	6				82	5
86	2017-12-10	19	3	13	3		trend	no					84	7				85	6						69	14				83	1
87	2017-12-17	16	1	11	4								85	6				86	3						70	10				84	0
88	2017-12-24	17	7	11	7		Sen's Slope						86	3				87	1						71	7				85	7
89	2017-12-31	9	4	10	2								87	1				88	7						72	11				86	3
90	2018-01-07	16	5	10	2		alpha	0.05					88	7				89	4						73	10				87	4
91	2018-01-14	10	1	11	7		slope	0					89	4				90	5						74	8				88	7
92	2018-01-21	4	4	10	4		lower	-0.03125					90	5				91	1						75	7				89	2
93	2018-01-28	8	2	10	4		upper	0					91	1				92	4						76	8				90	2
94	2018-02-04	11	4	9	4								92	4				93	2						77	9				91	7
95	2018-02-11	12	2	11	5		Diff Data:	0			ADF Test		93	2				94	4						78	10				92	4
96	2018-02-18	18	4	15	3								94	4				95	2						79	10				93	4
97	2018-02-25	10	13	11	6		time	data			criteria	schwert	95	2				96	4						80	10				94	4
98	2018-03-04	16	7	10	6		1	7			drift	yes	96	4				97	13						81	11				95	5
99	2018-03-11	13	10	8	3		2	7			trend	no	97	13				98	7						82	3				96	3
100	2018-03-18	13	5	9	4		3	13			lag	13	98	7				99	10						83	12				97	6
101	2018-03-25	17	6	9	1		4	10			alpha	0.05	99	10				100	5						84	7				98	6
102	2018-04-01	13	1	11	7		5	12					100	5				101	6						85	8				99	3
103	2018-04-08	5	5	11	4		6	20			tau-stat	-9.67593	101	6				102	1						86	13				100	4
104	2018-04-15	10	7	4	2		7	15			tau-crit	-2.88554	102	1				103	5						87	11				101	1
105	2018-04-22	12	6	17	2		8	19			stationary	yes	103	5				104	7						88	11				102	7
106	2018-04-29	16	5	16	7		9	16			aic	5.90388	104	7				105	6						89	10				103	4
107	2018-05-06	10	4	11	4		10	17			bic	5.95009	105	6				106	5						90	10				104	2
108	2018-05-13	17	11	11	4		11	9			lags	0	106	5				107	4						91	11				105	2
109	2018-05-20	5	14	6	5		12	16			coeff	-0.87639	107	4				108	11						92	10				106	7
110	2018-05-27	11	22	20	4		13	10			p-value	< .01	108	11				109	14						93	10				107	4
111	2018-06-03	6	8	12	6		14	4					109	14				110	22						94	9				108	4
112	2018-06-10	13	14	9	4		15	8					110	22				111	8						95	11				109	5
113	2018-06-17	10	9	7	4		16	11					111	8				112	14						96	15				110	4
114	2018-06-24	10	8	16	2		17	12					112	14				113	9						97	11				111	6
115	2018-07-01	4	4	7	6		18	18					113	9				114	8						98	10				112	4
116	2018-07-08	11	4	5	5		19	10					114	8				115	4						99	8				113	4
117	2018-07-15	14	9	3	4		20	16					115	4				116	4						100	9				114	2
118	2018-07-22	5	6	16	3		21	13					116	4				117	9						101	9				115	6
119	2018-07-29	11	8	16	2		22	13					117	9				118	6						102	11				116	5
120	2018-08-05	10	13	9	6		23	17					118	6				119	8						103	11				117	4
121	2018-08-12	9	8	16	4		24	13					119	8				120	13						104	4				118	3
122	2018-08-19	16	4	23	8		25	5					120	13				121	8						105	17				119	2
123	2018-08-26	13	8	12	3		26	10					121	8				122	4						106	16				120	6
124	2018-09-02	21	8	14	4		27	12					122	4				123	8						107	11				121	4
125	2018-09-09	25	7	12	5		28	16					123	8				124	8						108	11				122	8
126	2018-09-16	12	4	13	3		29	10					124	8				125	7						109	6				123	3
127	2018-09-23	10	6	15	4		30	17					125	7				126	4						110	20				124	4
128	2018-09-30	10	9	14	4		31	5					126	4				127	6						111	12				125	5
129	2018-10-07	12	9	14	5		32	11					127	6				128	9						112	9				126	3
130	2018-10-14	6	10	15	3		33	6					128	9				129	9						113	7				127	4
131	2018-10-21	7	7	14	4		34	13					129	9				130	10						114	16				128	4
132	2018-10-28	12	7	9	8		35	10					130	10				131	7						115	7				129	5
133	2018-11-04	14	7	10	2		36	10					131	7				132	7						116	5				130	3
134	2018-11-11	18	4	19	3		37	4					132	7				133	7						117	3				131	4
135	2018-11-18	10	8	11	5		38	11					133	7				134	4						118	16				132	8
136	2018-11-25	15	6	10	2		39	14					134	4				135	8						119	16				133	2
137	2018-12-02	5	7	11	1		40	5					135	8				136	6						120	9				134	3
138	2018-12-09	16	7	21	5		41	11					136	6				137	7						121	16				135	5
139	2018-12-16	12	9	14	6		42	10					137	7				138	7						122	23				136	2
140	2018-12-23	13	12	6	4		43	9					138	7				139	9						123	12				137	1
141	2018-12-30	9	6	14	3		44	16					139	9				140	12						124	14				138	5
142	2019-01-06	14	8	24	8		45	13					140	12				141	6						125	12				139	6
143	2019-01-13	30	4	15	7		46	21					141	6				142	8						126	13				140	4
144	2019-01-20	13	13	16	0		47	25					142	8				143	4						127	15				141	3
145	2019-01-27	12	7	13	4		48	12					143	4				144	13						128	14				142	8
146	2019-02-03	8	4	14	5		49	10					144	13				145	7						129	14				143	7
147	2019-02-10	8	6	14	5		50	10					145	7				146	4						130	15				144	0
148	2019-02-17	10	7	12	1		51	12					146	4				147	6						131	14				145	4
149	2019-02-24	6	3	15	3		52	6					147	6				148	7						132	9				146	5
150	2019-03-03	5	7	11	8		53	7					148	7				149	3						133	10				147	5
151	2019-03-10	15	4	18	4		54	12					149	3				150	7						134	19				148	1
152	2019-03-17	11	12	22	5		55	14					150	7				151	4						135	11				149	3
153	2019-03-24	10	9	12	5		56	18					151	4				152	12						136	10				150	8
154	2019-03-31	6	10	12	6		57	10					152	12				153	9						137	11				151	4
155	2019-04-07	7	5	16	2		58	15					153	9				154	10						138	21				152	5
156	2019-04-14	13	4	14	8		59	5					154	10				155	5						139	14				153	5
157	2019-04-21	14	3	20	2		60	16					155	5				156	4						140	6				154	6
158	2019-04-28	8	7	19	4		61	12					156	4				157	3						141	14				155	2
159	2019-05-05	5	10	14	4		62	13					157	3				158	7						142	24				156	8
160	2019-05-12	14	10	19	1		63	9					158	7				159	10						143	15				157	2
161	2019-05-19	14	13	19	3		64	14					159	10				160	10						144	16				158	4
162	2019-05-26	7	13	16	3		65	30					160	10				161	13						145	13				159	4
163	2019-06-02	9	11	19	6		66	13					161	13				162	13						146	14				160	1
164	2019-06-09	16	8	21	5		67	12					162	13				163	11						147	14				161	3
165	2019-06-16	6	11	17	4		68	8					163	11				164	8						148	12				162	3
166	2019-06-23	9	11	19	4		69	8					164	8				165	11						149	15				163	6
167	2019-06-30	12	10	18	7		70	10					165	11				166	11						150	11				164	5
168	2019-07-07	9	10	14	6		71	6					166	11				167	10						151	18				165	4
169	2019-07-14	21	10	13	6		72	5					167	10				168	10						152	22				166	4
170	2019-07-21	19	8	12	6		73	15					168	10				169	10						153	12				167	7
171	2019-07-28	10	6	14	6		74	11					169	10				170	8						154	12				168	6
172	2019-08-04	10	4	11	5		75	10					170	8				171	6						155	16				169	6
173	2019-08-11	12	12	11	4		76	6					171	6				172	4						156	14				170	6
174	2019-08-18	16	6	32	6		77	7					172	4				173	12						157	20				171	6
175	2019-08-25	5	7	16	4		78	13					173	12				174	6						158	19				172	5
176	2019-09-01	11	10	17	5		79	14					174	6				175	7						159	14				173	4
177	2019-09-08	22	13	15	3		80	8					175	7				176	10						160	19				174	6
178	2019-09-15	14	7	11	6		81	5					176	10				177	13						161	19				175	4
179	2019-09-22	12	5	11	6		82	14					177	13				178	7						162	16				176	5
180	2019-09-29	12	13	18	6		83	14					178	7				179	5						163	19				177	3
181	2019-10-06	8	11	14	5		84	7					179	5				180	13						164	21				178	6
182	2019-10-13	15	16	16	3		85	9					180	13				181	11						165	17				179	6
183	2019-10-20	13	10	10	1		86	16					181	11				182	16						166	19				180	6
184	2019-10-27	12	11	18	5		87	6					182	16				183	10						167	18				181	5
185	2019-11-03	9	7	13	2		88	9					183	10				184	11						168	14				182	3
186	2019-11-10	9	7	6	3		89	12					184	11				185	7						169	13				183	1
187	2019-11-17	15	6	9	2		90	9					185	7				186	7						170	12				184	5
188	2019-11-24	6	9	18	2		91	21					186	7				187	6						171	14				185	2
189	2019-12-01	10	8	18	3		92	19					187	6				188	9						172	11				186	3
190	2019-12-08	12	10	14	1		93	10					188	9				189	8						173	11				187	2
191	2019-12-15	9	9	8	10		94	10					189	8				190	10						174	32				188	2
192	2019-12-22	9	6	20	4		95	12					190	10				191	9						175	16				189	3
193	2019-12-29	11	4	13	3		96	16					191	9				192	6						176	17				190	1
194	2020-01-05	7	5	12	5		97	5					192	6				193	4						177	15				191	10
195	2020-01-12	11	11	17	3		98	11					193	4				194	5						178	11				192	4
196	2020-01-19	8	8	16	4		99	22					194	5				195	11						179	11				193	3
197	2020-01-26	26	10	13	7		100	14					195	11				196	8						180	18				194	5
198	2020-02-02	13	6	11	4		101	12					196	8				197	10						181	14				195	3
199	2020-02-09	8	8	17	2		102	12					197	10				198	6						182	16				196	4
200	2020-02-16	11	8	13	2		103	8					198	6				199	8						183	10				197	7
201	2020-02-23	51	17	13	10		104	15					199	8				200	8						184	18				198	4
202	2020-03-01	44	15	12	12		105	13					200	8				201	17						185	13				199	2
203	2020-03-08	88	45	17	8		106	12										202	15						186	6				200	2
204	2020-03-15	89	58	27	19		107	9										203	45						187	9
205	2020-03-22	94	74	26	8		108	9										204	58						188	18
206	2020-03-29	65	55	21	16		109	15										205	74						189	18
207	2020-04-05	43	50	22	11		110	6										206	55						190	14
208	2020-04-12	44	64	32	9		111	10										207	50						191	8
209	2020-04-19	32	55	24	10		112	12										208	64						192	20
210	2020-04-26	42	49	22	11		113	9										209	55						193	13
211	2020-05-03	36	44	18	5		114	9																	194	12
212	2020-05-10	33	34	22	5		115	11																	195	17
213	2020-05-17	27	47	17	5		116	7																	196	16
214	2020-05-24	26	47	15	8		117	11																	197	13
215	2020-05-31	27	36	21	6		118	8																	198	11
216	2020-06-07	18	30	17	5		119	26																	199	17
217	2020-06-14	7	28	20	5		120	13																	200	13
218	2020-06-21	9	20	18	4		121	8																	201	13
219	2020-06-28	9	26	13	4		122	11
220	2020-07-05	13	18	14	7
221	2020-07-12	17	26	12	5
222	2020-07-19	36	29	11	1
223	2020-07-26	39	21	18	7
224	2020-08-02	31	21	12	6
225	2020-08-09	25	19	16	8
226	2020-08-16	17	17	29	6
227	2020-08-23	26	20	15	3
228	2020-08-30	19	19	23	5
229	2020-09-06	23	12	11	4
230	2020-09-13	18	17	19	6
231	2020-09-20	20	13	13	6
232	2020-09-27	13	19	11	4
233	2020-10-04	18	32	17	6
234	2020-10-11	31	18	13	4
235	2020-10-18	25	21	16	6
236	2020-10-25	23	32	18	6
237	2020-11-01	30	34	17	11
238	2020-11-08	36	43	15	10
239	2020-11-15	27	33	21	3
240	2020-11-22	19	16	12	4
241	2020-11-29	22	20	17	7
242	2020-12-06	26	22	12	5
243	2020-12-13	21	26	18	6
244	2020-12-20	20	20	21	6
245	2020-12-27	30	22	13	9
246	2021-01-03	29	32	20	8
247	2021-01-10	25	32	20	8
248	2021-01-17	18	40	17	6
249	2021-01-24	22	25	18	6
250	2021-01-31	17	37	15	4
251	2021-02-07	11	28	20	8
252	2021-02-14	11	23	17	7
253	2021-02-21	16	36	16	7
254	2021-02-28	28	28	13	7
255	2021-03-07	17	35	14	5
256	2021-03-14	20	29	15	4
257	2021-03-21	17	25	11	7
258	2021-03-28	24	100	18	4
259	2021-04-04	28	40	24	4
260	2021-04-11	36	32	25	8
261	2021-04-18	35	23	23	6

## Sheet: Conspiracy
Region	2016-2017	2017-2018	2018-2019	2019-2020	2020-2021
Abruzzo	100	76	38	53	67
Basilicata
Calabria	48	61	80	27	78
Campania	62	69	59	44	75
Emilia-Romagna	74	70	77	68	80
Friuli-Venezia Giulia	91	68	39	100	100
Lazio	64	85	74	51	84
Liguria	81	100	52	69	89
Lombardia	85	75	63	43	86
Marche	73	68	64	62	91
Molise
Piemonte	56	75	94	58	88
Puglia	70	78	45	49	67
Sardegna	78	36	100	41	95
Sicilia	80	77	62	43	69
Toscana	84	75	72	44	80
Trentino-Alto Adige	26	41	27	29	54
Umbria	70	82	87	49	77
Valle d'Aosta
Veneto	72	54	72	52	84
AV	71.4118	70	65	51.8824	80.2353
SD	17.2448	15.4839	20.2577	16.9	11.5408
SD%	24.1484	22.1198	31.1657	32.5737	14.3838
SEM	4.18247	3.75539	4.91322	4.09885	2.79907
SEM%	5.85684	5.36484	7.5588	7.90029	3.48857
Shapiro-Wilk P	0.000149902	0.178013	0.967455	0.0546894	0.933972
t	1.75325	2.18527	2.69432	5.7124	0
Δ%	12.3558	14.6218	23.4389	54.6485	0

## Sheet: ByoBlu
Regione	byoblu: (01/01/16 - 01/01/17)	byoblu: (01/01/17 - 01/01/18)	byoblu: (01/01/18 - 01/01/19)	byoblu: (01/01/19 - 01/01/20)	byoblu: (01/01/20 - 01/01/21)
Abruzzo	42	45	96	56	40
Basilicata		54	41	43	18
Calabria	20	27	25	19	23
Campania	13	12	19	22	18
Emilia-Romagna	24	43	49	60	58
Friuli-Venezia Giulia	100	49	100	100	88
Lazio	43	25	43	36	35
Liguria	65		63	69	46
Lombardia	47	31	54	41	49
Marche	18	13	55	29	55
Molise			68	24	38
Piemonte	18	23	52	49	54
Puglia	53		52	20	23
Sardegna	91	64	56	37	46
Sicilia	41	13	15	26	24
Toscana	35	34	58	49	51
Trentino-Alto Adige		100	70	56	45
Umbria		25	69	56	47
Valle d'Aosta				88	100
Veneto	39	45	57	47	60
AV	43.2667	37.6875	54.8421	46.35	45.9
SD	25.7418	22.6472	21.813	21.8735	21.1906
SD%	59.4956	60.0921	39.7742	47.192	46.1669
SEM	6.64649	5.6618	5.00425	4.89106	4.73837
SEM%	15.3617	15.023	9.12482	10.5525	10.3232
Shapiro-Wilk P	0.0645205	0.0481527	0.294157	0.120958	0.0519346
t	0.32261	1.11236	-1.29753	-0.0660804	0
Δ%	6.08629	21.791	-16.3052	-0.970874	0

## Sheet: ByoBlu Regions
Categoria: Tutte le categorie
Week	Abruzzo	Basilicata	Calabria	Campania	Emilia-Romagna	Friuli-Venezia Giulia	Lazio	Liguria	Lombardia	Marche	Molise	Piemonte	Puglia	Sardegna	Sicilia	Toscana	Trentino-Alto Adige	Umbria	Valle d'Aosta	Veneto		Abruzzo	Basilicata	Calabria	Campania	Emilia-Romagna	Friuli-Venezia Giulia	Lazio	Liguria	Lombardia	Marche	Molise	Piemonte	Puglia	Sardegna	Sicilia	Toscana	Trentino-Alto Adige	Umbria	Valle d'Aosta	Veneto
2016-04-24	0	0	0	0	0	0	9	0	0	0	0	0	0	0	0	0	0	0	0	0
2016-05-01	0	0	0	0	0	0	0	0	0	0	0	0	0	18	0	0	0	0	0	0
2016-05-08	0	0	0	0	0	0	0	0	0	0	0	0	0	0	0	0	0	0	0	0
2016-05-15	0	0	0	0	0	0	18	0	4	0	0	0	0	0	0	0	0	0	0	0
2016-05-22	0	0	0	0	0	0	9	0	0	0	0	0	0	0	25	0	0	0	0	0
2016-05-29	0	0	0	0	0	0	0	0	4	0	0	0	0	0	0	0	0	0	0	0
2016-06-05	0	0	0	0	0	0	0	0	4	0	0	0	0	0	0	0	0	0	0	0
2016-06-12	0	0	0	0	0	0	0	0	4	0	0	9	0	0	0	0	0	0	0	0
2016-06-19	29	0	48	0	0	0	9	16	4	0	0	0	0	0	24	0	0	0	0	0
2016-06-26	0	0	0	0	9	0	0	0	4	0	0	10	0	0	0	0	0	0	0	0
2016-07-03	0	0	0	0	10	0	10	0	0	0	0	0	0	0	0	0	0	0	0	0
2016-07-10	0	0	0	0	0	0	9	0	0	0	0	0	0	0	0	0	0	0	0	0
2016-07-17	0	0	0	0	0	0	0	0	0	0	0	0	0	0	0	0	0	0	0	0
2016-07-24	0	0	0	0	0	0	0	17	5	0	0	0	0	0	0	0	0	0	0	0
2016-07-31	0	0	0	0	0	0	0	0	5	0	0	0	0	0	0	0	0	0	0	0
2016-08-07	0	0	0	26	0	0	0	0	6	0	0	0	0	0	0	0	0	0	0	0
2016-08-14	0	0	0	0	0	0	0	0	0	0	0	0	0	0	0	0	0	0	0	14
2016-08-21	0	0	0	0	0	0	0	0	6	0	0	0	0	0	0	0	0	0	0	0
2016-08-28	0	0	0	21	0	0	0	0	5	0	0	10	28	0	0	0	0	0	0	0
2016-09-04	0	0	0	0	0	0	10	0	0	0	0	0	0	0	0	12	0	0	0	0
2016-09-11	0	0	0	0	8	0	0	0	0	0	0	0	30	0	0	0	0	0	0	0
2016-09-18	0	0	0	0	0	0	9	0	9	0	0	0	0	0	0	0	0	0	0	0
2016-09-25	0	0	0	0	9	0	0	0	0	0	0	0	0	0	0	0	0	0	0	0
2016-10-02	0	0	0	0	0	0	9	0	0	0	0	0	0	0	0	0	0	0	0	0
2016-10-09	0	0	0	0	0	0	0	0	0	0	0	0	0	0	0	0	0	0	0	0
2016-10-16	0	0	0	0	0	0	0	0	0	0	0	0	0	0	0	0	0	0	0	0
2016-10-23	0	0	0	0	0	0	9	0	0	0	0	0	0	0	0	0	0	0	0	0
2016-10-30	0	0	0	22	0	0	0	0	0	0	0	0	0	0	25	0	0	0	0	0
2016-11-06	0	0	0	0	0	0	8	0	0	0	0	0	0	0	0	0	0	0	0	0
2016-11-13	0	0	0	0	0	0	0	0	0	0	0	0	0	0	0	0	0	0	0	0
2016-11-20	0	0	0	0	8	0	0	0	4	0	0	0	0	0	0	0	0	0	0	0
2016-11-27	0	0	0	0	0	0	0	0	0	0	0	0	0	0	0	0	0	0	0	0
2016-12-04	0	0	0	0	0	0	0	0	4	0	0	0	0	18	0	0	0	0	0	0
2016-12-11	0	0	0	0	0	0	9	0	0	43	0	8	0	0	0	0	0	0	0	0
2016-12-18	0	0	0	0	0	0	10	18	5	0	0	0	0	0	0	0	0	0	0	0
2016-12-25	0	0	0	0	0	0	0	0	0	0	0	0	0	0	0	15	0	0	0	0
2017-01-01	0	0	0	0	0	0	0	0	5	0	0	0	0	0	0	13	0	0	0	0
2017-01-08	26	0	0	0	0	0	0	0	8	0	0	0	0	0	0	0	0	0	0	0
2017-01-15	0	0	0	0	0	0	0	0	4	0	0	0	0	0	0	0	0	0	0	0
2017-01-22	0	0	0	0	0	0	26	0	17	0	0	8	0	0	0	0	0	0	0	10
2017-01-29	0	0	0	0	0	0	0	0	4	0	0	0	31	0	0	0	0	53	0	9
2017-02-05	0	0	0	0	0	0	9	0	0	0	0	0	0	0	0	11	0	0	0	9
2017-02-12	26	0	0	0	8	27	9	0	0	0	0	0	0	0	0	0	0	0	0	0
2017-02-19	0	0	0	0	0	0	0	0	4	0	0	0	0	0	0	0	0	0	0	0
2017-02-26	0	0	0	0	0	0	0	0	4	0	0	0	0	0	0	0	0	0	0	0
2017-03-05	0	0	0	0	0	0	0	0	0	0	0	0	0	0	0	0	0	0	0	0
2017-03-12	0	0	0	0	0	27	0	0	4	0	0	0	0	0	0	0	0	0	0	0
2017-03-19	0	0	0	0	0	0	0	14	0	0	0	0	0	0	0	0	0	0	0	10
2017-03-26	0	0	0	0	0	0	9	0	4	0	0	0	0	0	0	0	0	0	0	0
2017-04-02	0	0	0	0	0	0	9	0	0	0	0	0	0	17	0	0	0	0	0	0
2017-04-09	0	0	0	0	0	0	0	0	4	0	0	0	0	0	23	0	0	0	0	19
2017-04-16	28	0	0	0	0	0	0	0	4	0	0	0	0	0	0	0	0	0	0	10		Abruzzo	Basilicata	Calabria	Campania	Emilia-Romagna	Friuli-Venezia Giulia	Lazio	Liguria	Lombardia	Marche	Molise	Piemonte	Puglia	Sardegna	Sicilia	Toscana	Trentino-Alto Adige	Umbria	Valle d'Aosta	Veneto
2017-04-23	0	0	0	0	0	0	0	0	0	0	0	0	0	0	0	12	0	0	0	0	AV	2.0566	0	0.90566	1.30189	0.981132	1.01887	3.58491	1.22642	2.54717	0.811321	0	0.849057	1.67925	1	1.83019	1.18868	0	1	0	1.5283
2017-04-30	0	0	0	0	8	0	0	0	0	0	0	0	0	0	0	0	0	0	0	0	SD	7.27592	0	6.59331	5.39082	2.78382	5.19427	5.64131	4.3529	3.23185	5.9065	0	2.67032	6.92757	4.12311	6.47105	3.74195	0	7.28011	0	4.14916
2017-05-07	0	0	0	0	0	0	0	0	0	0	0	0	0	0	0	0	0	0	0	0	SEM	0.999425	0	0.90566	0.740486	0.382387	0.713487	0.774894	0.597917	0.443929	0.811321	0	0.366797	0.951576	0.566352	0.888867	0.513996	0	1	0	0.569931
2017-05-14	0	0	0	0	0	0	0	0	4	0	0	8	0	0	0	0	0	0	0	0
2017-05-21	0	0	0	0	0	0	10	0	4	0	0	0	0	0	0	12	37	0	0	10
2017-05-28	0	0	0	0	0	0	0	0	5	0	0	0	0	0	0	0	0	0	0	0
2017-06-04	0	0	0	0	0	0	10	0	0	0	0	0	0	0	0	12	0	0	0	0
2017-06-11	0	0	0	0	0	0	0	0	0	0	0	0	0	0	0	0	0	0	0	0
2017-06-18	0	0	0	0	0	0	0	0	0	0	0	0	0	0	0	0	0	0	0	0
2017-06-25	0	0	0	0	9	0	0	0	0	0	0	0	0	0	0	0	0	0	0	0
2017-07-02	0	0	0	0	0	0	0	0	0	0	0	0	0	0	0	0	0	0	0	0
2017-07-09	0	0	0	21	0	0	0	0	0	0	0	0	0	0	0	0	0	0	0	0
2017-07-16	0	0	0	0	0	0	0	0	0	0	0	0	0	16	0	0	0	0	0	10
2017-07-23	0	0	0	0	0	0	10	0	0	0	0	0	0	0	0	0	0	0	0	10
2017-07-30	0	0	0	0	0	0	10	0	0	0	0	0	0	0	0	0	0	0	0	0
2017-08-06	0	0	0	0	0	0	0	0	0	0	0	0	0	0	0	0	0	0	0	0
2017-08-13	0	0	0	25	0	0	0	0	0	0	0	0	0	15	0	0	0	0	0	0
2017-08-20	0	0	0	0	0	0	0	0	0	0	0	0	0	0	0	12	0	0	0	0
2017-08-27	0	0	0	0	0	0	10	0	0	0	0	0	0	13	0	0	0	0	0	9
2017-09-03	0	0	37	0	8	0	0	0	0	0	0	0	0	0	0	0	0	0	0	0
2017-09-10	0	0	0	0	7	0	0	0	8	0	0	0	0	0	0	0	0	0	0	0
2017-09-17	0	0	0	0	0	0	0	0	0	0	0	0	0	0	0	0	0	0	0	0
2017-09-24	0	0	0	0	0	0	0	0	0	0	0	0	0	0	0	0	0	0	0	0
2017-10-01	0	0	0	0	0	0	0	0	0	0	0	0	0	0	0	0	0	0	0	0
2017-10-08	0	0	0	0	8	0	0	0	0	0	0	0	0	0	0	0	0	0	0	0
2017-10-15	0	0	0	0	0	0	0	0	0	0	0	0	0	15	21	0	0	0	0	0
2017-10-22	0	0	0	0	8	0	0	0	0	0	0	0	0	0	0	11	0	0	0	0
2017-10-29	0	0	0	0	0	0	0	0	0	0	0	0	0	0	0	11	0	0	0	0
2017-11-05	0	0	0	0	0	0	0	0	4	0	0	0	0	0	0	0	0	0	0	0
2017-11-12	0	0	0	0	0	0	20	0	0	0	0	0	0	0	0	0	0	0	0	0
2017-11-19	0	0	0	0	8	0	0	0	4	0	0	7	0	0	0	0	0	0	0	0
2017-11-26	0	0	0	0	0	0	0	0	0	0	0	7	0	0	0	22	0	0	0	17
2017-12-03	0	0	0	0	8	0	11	0	4	0	0	0	0	0	0	0	0	0	0	9
2017-12-10	0	0	0	0	0	0	0	0	8	0	0	0	0	0	0	0	0	0	0	0
2017-12-17	0	0	0	20	25	0	0	0	0	40	0	0	0	0	0	0	0	0	0	9
2017-12-24	28	0	0	0	9	0	0	0	14	0	0	9	0	0	0	0	0	0	0	0
2017-12-31	0	0	0	0	0	0	24	0	0	0	0	0	0	0	0	0	0	0	0	9
2018-01-07	0	0	0	0	8	0	0	0	0	0	0	0	0	0	0	0	0	0	0	0
2018-01-14	0	0	0	0	0	0	0	0	8	0	0	7	0	0	0	0	0	0	0	0
2018-01-21	0	0	0	0	0	24	0	0	4	0	0	0	29	0	0	0	0	0	0	8
2018-01-28	0	0	0	0	0	0	0	0	4	0	0	0	0	0	0	0	0	0	0	0
2018-02-04	0	0	0	17	0	0	0	0	7	0	0	0	0	0	0	0	0	0	0	8
2018-02-11	0	0	0	0	0	0	10	0	0	0	69	0	0	0	0	0	0	0	0	8
2018-02-18	0	0	0	0	7	0	9	0	7	0	0	0	27	0	0	0	0	0	0	8
2018-02-25	22	0	0	17	0	0	9	0	7	0	0	0	26	0	0	21	0	0	0	8
2018-03-04	47	0	0	0	0	0	9	13	3	0	0	21	0	14	0	22	28	0	0	9
2018-03-11	46	0	0	0	7	0	9	25	10	34	0	0	0	14	42	0	0	0	0	0
2018-03-18	23	0	0	0	7	0	9	0	0	0	0	7	0	0	0	11	29	0	0	0
2018-03-25	0	0	0	0	8	23	10	0	11	75	0	0	0	0	0	0	0	0	0	9
2018-04-01	0	0	0	20	16	0	10	0	0	76	0	8	30	0	0	0	0	0	0	9
2018-04-08	0	0	0	0	0	0	9	0	7	0	0	7	0	0	0	0	0	0	0	0
2018-04-15	0	0	0	0	0	0	10	0	0	0	0	8	0	0	0	0	0	0	0	0		Abruzzo	Basilicata	Calabria	Campania	Emilia-Romagna	Friuli-Venezia Giulia	Lazio	Liguria	Lombardia	Marche	Molise	Piemonte	Puglia	Sardegna	Sicilia	Toscana	Trentino-Alto Adige	Umbria	Valle d'Aosta	Veneto
2018-04-22	0	0	0	0	0	0	0	0	0	0	0	0	0	0	0	0	34	0	0	0		3.19231	0	0.711538	2.30769	2.90385	0.903846	3.82692	0.730769	2.36538	4.32692	1.32692	1.71154	2.15385	1.67308	1.21154	2.57692	2.46154	0	0	2.88462
2018-04-29	0	0	0	0	7	0	0	12	11	0	0	0	0	0	0	0	0	0	0	18		10.4713	0	5.13098	6.51857	5.07303	4.5644	5.8098	3.8761	3.59754	16.0779	9.56858	3.97707	7.54694	4.68925	6.46055	6.03697	8.67148	0	0	4.52294
2018-05-06	0	0	0	0	0	0	0	0	4	0	0	0	0	0	0	0	0	0	0	9		1.45211	0	0.711538	0.903962	0.703503	0.632968	0.805674	0.537518	0.498889	2.2296	1.32692	0.551521	1.04657	0.650282	0.895917	0.837176	1.20252	0	0	0.627219
2018-05-13	0	0	0	0	0	0	9	0	11	0	0	7	0	0	0	11	0	0	0	26
2018-05-20	0	0	0	18	15	23	37	26	11	36	0	7	0	0	0	11	31	0	0	18
2018-05-27	0	100	34	38	15	0	48	13	22	0	0	15	30	14	0	33	29	46	0	18
2018-06-03	0	0	0	0	7	23	29	13	4	36	0	0	30	0	0	0	0	0	0	0
2018-06-10	22	0	0	0	0	0	19	0	7	0	0	0	0	0	0	0	0	0	0	0
2018-06-17	0	0	0	0	0	0	9	13	7	0	0	8	57	0	20	0	31	0	0	9
2018-06-24	0	0	0	0	8	0	0	13	8	0	0	0	27	0	0	0	0	0	0	18
2018-07-01	0	0	0	0	7	0	29	0	7	0	0	0	28	0	0	0	0	0	0	0
2018-07-08	0	0	0	18	0	0	19	0	11	0	0	15	0	0	0	11	0	0	0	0
2018-07-15	0	0	0	0	0	23	0	0	0	0	0	0	0	0	0	11	0	48	0	0
2018-07-22	0	0	0	0	0	0	0	0	0	0	0	0	0	0	0	0	26	0	0	0
2018-07-29	23	0	0	0	0	0	10	37	8	0	0	9	28	0	0	11	0	0	0	9
2018-08-05	0	0	27	0	0	0	33	0	9	69	0	10	0	0	0	57	0	0	0	9
2018-08-12	20	0	23	0	18	0	13	0	5	0	0	11	0	0	0	12	0	0	0	10
2018-08-19	0	0	0	22	0	0	13	0	15	0	0	10	0	22	0	0	0	0	0	0
2018-08-26	0	85	0	20	7	0	22	0	4	0	0	25	0	0	0	0	26	45	0	8
2018-09-02	23	0	0	0	0	0	19	0	14	0	0	0	0	0	19	11	0	0	0	0
2018-09-09	0	0	0	0	29	23	9	0	14	0	0	0	0	11	0	11	0	0	0	0
2018-09-16	0	90	0	0	7	0	18	13	0	0	0	8	0	0	0	0	0	0	0	0
2018-09-23	0	91	0	0	0	0	9	0	7	36	0	0	0	0	0	21	0	0	0	18
2018-09-30	0	0	0	18	7	23	0	0	7	0	0	0	0	0	0	0	0	0	0	18
2018-10-07	0	0	0	0	7	0	19	0	7	0	0	0	0	0	0	22	0	46	0	27
2018-10-14	26	0	0	0	7	0	0	0	14	0	0	8	30	14	0	33	32	0	0	0
2018-10-21	0	0	0	0	7	0	9	0	10	0	0	8	0	0	0	0	0	0	0	18
2018-10-28	0	0	0	18	0	0	37	0	7	0	0	8	29	0	0	0	30	0	0	0
2018-11-04	0	0	33	0	0	23	17	13	10	0	0	0	0	28	0	0	0	0	0	17
2018-11-11	0	0	0	19	0	24	9	0	3	0	0	0	0	0	0	0	33	0	0	27
2018-11-18	0	0	0	19	0	23	36	0	3	0	0	0	0	0	42	0	0	0	0	9
2018-11-25	0	0	0	0	0	0	0	0	3	35	0	0	0	0	0	0	0	0	0	9
2018-12-02	0	0	0	20	7	24	17	0	4	0	0	7	0	15	22	34	31	0	0	9
2018-12-09	0	0	0	0	0	0	19	14	0	0	0	0	0	0	0	0	0	0	0	0
2018-12-16	0	0	0	19	0	22	0	0	11	0	0	0	31	0	23	0	31	0	0	10
2018-12-23	0	0	0	0	0	0	12	0	34	0	0	9	0	0	0	0	0	0	0	0
2018-12-30	0	85	0	0	0	25	0	0	0	0	0	0	0	0	0	13	0	0	0	0
2019-01-06	0	0	0	0	8	23	21	0	4	0	0	0	28	0	0	0	26	0	0	0
2019-01-13	0	0	0	0	0	0	10	13	3	0	0	0	0	0	20	11	0	0	0	9
2019-01-20	46	0	0	17	0	0	29	0	7	32	0	7	0	0	0	11	0	0	0	16
2019-01-27	0	0	0	17	14	0	9	0	7	0	0	13	52	0	0	0	0	0	0	0
2019-02-03	24	0	0	17	0	0	10	0	7	0	0	7	0	0	0	11	0	0	0	8
2019-02-10	0	0	0	0	0	0	20	0	0	0	0	0	26	0	0	22	0	0	0	0
2019-02-17	25	0	0	0	15	0	0	0	3	0	0	13	0	0	0	0	0	0	75	8
2019-02-24	0	0	0	0	0	0	0	13	7	0	0	0	27	14	0	0	0	0	0	0
2019-03-03	26	0	0	0	0	20	0	12	7	33	0	0	0	0	0	0	0	46	0	8
2019-03-10	0	0	0	0	0	20	11	0	14	0	0	0	0	0	0	0	0	0	0	8
2019-03-17	0	0	0	0	0	0	21	0	7	0	0	0	28	0	0	0	0	45	0	0
2019-03-24	0	0	0	0	0	0	21	12	0	0	0	7	0	0	20	0	0	0	0	9
2019-03-31	0	0	0	0	7	0	41	12	7	0	0	7	27	0	0	22	0	0	0	8
2019-04-07	0	0	0	0	0	20	0	0	4	0	0	7	0	14	0	0	0	0	0	8
2019-04-14	0	0	35	0	0	0	30	0	15	0	0	0	28	15	20	34	0	0	0	0
2019-04-21	0	0	0	0	0	0	0	0	4	0	0	23	28	15	21	0	0	0	0	0		Abruzzo	Basilicata	Calabria	Campania	Emilia-Romagna	Friuli-Venezia Giulia	Lazio	Liguria	Lombardia	Marche	Molise	Piemonte	Puglia	Sardegna	Sicilia	Toscana	Trentino-Alto Adige	Umbria	Valle d'Aosta	Veneto
2019-04-28	0	0	0	18	15	0	0	0	4	0	0	0	26	0	20	0	30	0	0	0		4.43396	8.50943	2.86792	5.62264	4.03774	6.39623	14.0189	4.32075	7.39623	5.22642	0	4.69811	10.566	3.0566	4.28302	7.79245	6.71698	5.20755	1.41509	7.4717
2019-05-05	25	0	0	0	15	0	9	12	4	0	0	0	0	0	39	0	0	0	0	0		10.3487	26.6722	9.08515	9.42833	6.30007	10.3075	12.7844	7.81954	6.00109	14.2365	0	6.15063	15.6777	6.72657	9.4123	12.3543	12.5841	14.7183	10.302	8.0446
2019-05-12	0	0	0	18	0	0	0	0	14	31	0	0	26	28	19	10	0	0	0	16		1.42151	3.66371	1.24794	1.29508	0.865381	1.41584	1.75608	1.0741	0.824313	1.95554	0	0.844853	2.15349	0.923965	1.29288	1.697	1.72857	2.02172	1.41509	1.10501
2019-05-19	25	87	0	0	7	20	30	12	20	0	0	0	0	14	20	0	0	0	0	16
2019-05-26	0	0	0	0	20	0	10	11	7	0	0	13	0	13	0	10	0	0	0	15
2019-06-02	0	0	33	0	7	0	10	0	7	0	0	13	0	14	0	11	0	45	0	9
2019-06-09	0	0	0	0	7	0	21	0	11	33	0	7	0	0	20	22	56	0	0	8
2019-06-16	26	0	0	0	7	0	11	0	7	0	0	7	0	0	21	23	0	0	0	8
2019-06-23	0	0	0	19	8	0	0	12	11	0	0	29	0	0	0	23	0	0	0	9
2019-06-30	25	0	0	0	7	20	11	12	11	0	0	7	0	0	0	11	0	0	0	8
2019-07-07	0	0	33	0	21	0	0	0	14	0	0	7	0	0	0	0	0	0	0	17
2019-07-14	0	0	0	0	14	21	11	0	7	33	0	0	0	0	60	11	0	0	0	0
2019-07-21	0	0	0	0	0	0	0	0	11	0	0	15	0	0	0	0	0	0	0	0
2019-07-28	0	0	0	0	0	0	12	23	0	0	0	8	26	0	0	0	0	47	0	9
2019-08-04	0	0	0	20	8	0	0	0	9	33	0	0	26	0	0	0	0	0	0	0
2019-08-11	0	0	27	0	17	24	0	0	10	0	0	9	0	0	0	0	0	0	0	10
2019-08-18	0	0	0	0	0	22	0	0	4	0	0	8	0	10	0	11	0	43	0	0
2019-08-25	0	0	26	0	7	21	11	0	4	0	0	0	0	11	0	21	21	0	0	0
2019-09-01	0	0	0	0	19	0	9	0	13	29	0	0	24	33	0	10	0	0	0	0
2019-09-08	24	0	0	17	7	20	10	23	17	0	0	21	0	0	0	10	0	43	0	0
2019-09-15	0	0	0	0	7	0	10	0	10	31	0	6	0	0	0	0	0	0	0	0
2019-09-22	0	0	0	16	7	0	0	11	7	30	0	7	0	0	19	10	0	0	0	8
2019-09-29	22	0	0	16	0	18	0	11	7	30	0	20	0	0	19	0	0	0	0	16
2019-10-06	0	0	0	0	21	0	10	12	3	0	0	7	0	0	0	10	52	0	0	0
2019-10-13	0	0	0	0	7	0	0	11	13	0	0	7	0	13	0	0	0	0	0	0
2019-10-20	22	0	0	0	0	19	0	11	9	60	0	6	0	0	18	10	0	41	0	8
2019-10-27	0	0	0	0	27	0	0	0	0	0	0	0	25	0	0	39	0	0	0	8
2019-11-03	0	0	0	0	0	0	0	0	6	0	0	6	24	0	0	19	0	39	0	8
2019-11-10	21	0	0	0	20	0	0	0	3	0	0	0	25	0	0	10	0	0	0	8
2019-11-17	22	0	0	16	0	0	10	0	6	0	62	0	0	0	0	19	0	0	0	8
2019-11-24	21	0	0	0	13	18	10	11	3	0	0	12	0	0	19	20	0	40	0	0
2019-12-01	0	0	68	0	7	0	10	34	0	31	0	6	0	0	0	20	0	42	0	24
2019-12-08	0	0	0	17	21	0	0	12	3	0	0	7	26	0	0	10	27	0	0	8
2019-12-15	0	0	0	0	28	19	20	12	16	31	0	6	0	0	0	0	0	0	0	8
2019-12-22	0	0	0	0	0	0	12	0	4	0	0	0	27	0	0	0	0	0	0	28
2019-12-29	0	0	0	36	8	0	0	13	0	0	0	7	0	0	0	0	0	0	0	0
2020-01-05	0	0	0	17	13	0	10	0	13	0	0	6	0	0	0	21	0	0	0	8
2020-01-12	0	0	0	0	6	0	9	0	3	0	0	0	23	0	37	0	23	0	0	0
2020-01-19	0	0	0	0	6	0	9	0	3	57	0	0	24	0	19	10	0	0	0	0
2020-01-26	0	0	0	16	0	18	18	0	9	28	0	0	24	24	0	9	0	0	0	0
2020-02-02	0	0	0	0	6	0	18	0	18	0	0	0	0	11	36	19	0	37	0	0
2020-02-09	0	0	0	0	13	18	0	23	3	0	0	0	24	12	19	0	0	0	0	0
2020-02-16	0	0	0	0	6	0	0	11	0	0	0	18	0	0	0	0	0	0	0	0
2020-02-23	0	0	0	0	6	17	9	0	23	0	0	17	45	11	18	27	0	0	0	21
2020-03-01	19	0	29	0	12	0	18	10	11	0	0	5	0	0	18	0	0	0	0	0
2020-03-08	0	66	0	14	23	16	80	10	54	75	100	26	41	10	97	78	0	100	0	54
2020-03-15	36	62	0	42	81	32	80	40	41	25	0	48	80	20	0	44	0	99	68	53
2020-03-22	100	0	23	78	68	45	75	28	95	23	44	75	37	29	44	55	22	0	0	100
2020-03-29	18	0	0	13	27	31	60	10	59	71	46	31	19	20	45	58	22	0	69	46
2020-04-05	38	0	26	57	63	49	27	10	65	100	0	27	81	43	48	69	48	68	0	76
2020-04-12	0	0	0	28	63	49	100	10	57	25	0	39	61	21	49	17	48	67	0	61
2020-04-19	35	0	48	13	33	32	59	9	56	0	0	52	75	20	45	24	23	0	0	46		Abruzzo	Basilicata	Calabria	Campania	Emilia-Romagna	Friuli-Venezia Giulia	Lazio	Liguria	Lombardia	Marche	Molise	Piemonte	Puglia	Sardegna	Sicilia	Toscana	Trentino-Alto Adige	Umbria	Valle d'Aosta	Veneto
2020-04-26	0	0	100	26	39	0	35	9	34	48	49	36	0	10	16	41	23	96	0	46		9.21154	4.13462	7.94231	9.21154	15.4231	10.1731	16.2308	7.94231	15.6731	15.8462	5.78846	11.9423	14.6731	7.05769	14.3269	15.6154	7.01923	15.5192	2.63462	14.7692
2020-05-03	0	0	0	14	17	65	35	10	32	49	0	27	0	32	63	43	24	66	0	35		17.5447	17.0812	19.4416	15.9353	18.1986	14.114	23.6607	9.42756	19.9673	23.8775	19.074	15.5253	21.9801	10.5967	20.6974	18.3422	15.0886	28.5166	13.302	21.8826
2020-05-10	76	0	0	55	33	47	60	10	54	24	0	36	20	21	81	41	46	33	0	27		2.43301	2.36873	2.69607	2.20983	2.5237	1.95726	3.28115	1.30737	2.76897	3.31121	2.64509	2.15298	3.0481	1.4695	2.87021	2.54361	2.09241	3.95454	1.84465	3.03457
2020-05-17	38	0	27	14	34	100	43	0	42	51	0	45	0	11	16	27	25	68	79	76
2020-05-24	19	0	0	43	58	100	17	10	64	81	0	11	21	0	0	18	25	0	0	49
2020-05-31	0	0	0	57	6	32	72	31	24	28	0	22	42	33	17	53	75	0	0	21
2020-06-07	19	0	28	0	12	79	18	10	21	54	0	11	21	0	0	25	0	34	0	34
2020-06-14	0	0	0	0	24	16	66	21	31	55	0	23	0	44	18	18	49	0	0	0
2020-06-21	21	0	0	15	26	35	48	0	20	0	0	31	23	11	0	28	26	38	0	30
2020-06-28	0	0	30	46	19	19	38	0	39	0	0	0	47	21	0	18	24	0	0	29
2020-07-05	0	0	29	0	26	0	10	11	0	0	0	25	0	0	19	18	0	40	0	23
2020-07-12	0	0	0	0	26	19	10	0	28	59	0	13	23	0	38	19	0	41	0	8
2020-07-19	21	0	0	100	13	0	20	31	17	0	0	27	23	0	20	28	0	41	0	31
2020-07-26	0	0	0	17	27	20	31	0	36	0	0	14	0	10	0	28	71	41	0	32
2020-08-02	0	0	0	17	34	0	21	10	26	0	0	7	65	0	19	0	0	40	0	16
2020-08-09	0	0	25	19	8	20	0	0	38	31	0	8	0	0	0	10	0	41	0	34
2020-08-16	19	0	69	0	7	20	23	10	4	0	0	8	0	18	18	0	0	0	0	17
2020-08-23	0	0	0	0	20	19	54	0	26	0	0	21	22	9	19	43	0	0	57	15
2020-08-30	20	0	27	0	25	38	29	0	30	0	0	20	0	0	0	17	0	0	0	23
2020-09-06	0	72	28	0	0	19	19	0	10	0	0	19	0	10	18	9	0	76	0	7
2020-09-13	21	0	0	16	6	37	28	0	29	0	0	19	0	10	18	27	44	75	81	8
2020-09-20	0	0	0	15	6	35	17	0	19	28	0	6	21	0	0	8	0	35	0	38
2020-09-27	44	0	0	16	6	0	18	0	10	30	0	0	0	0	18	9	0	0	0	0
2020-10-04	42	0	0	31	13	18	28	0	20	60	0	6	0	11	37	18	0	0	0	8
2020-10-11	21	0	0	0	0	0	29	0	31	29	0	7	0	0	19	0	0	0	0	16
2020-10-18	0	0	0	31	7	0	10	22	30	0	0	20	49	0	39	28	0	0	0	32
2020-10-25	0	0	0	30	46	36	67	33	40	29	0	32	46	11	55	28	52	38	0	24
2020-11-01	19	0	53	29	43	17	44	41	34	54	0	29	21	11	70	9	100	0	0	38
2020-11-08	0	0	26	15	44	35	28	0	48	0	0	36	0	11	36	44	51	36	85	40
2020-11-15	18	0	0	0	38	34	55	0	33	27	0	12	43	46	0	35	0	0	0	23
2020-11-22	19	0	0	14	13	17	9	11	16	55	0	24	0	11	34	17	0	35	0	15
2020-11-29	0	0	0	14	0	50	18	0	36	27	0	12	0	0	0	0	25	70	0	15
2020-12-06	0	0	0	0	13	0	47	43	10	0	0	6	0	0	37	18	0	0	0	30
2020-12-13	20	0	0	30	19	0	9	21	21	0	0	12	22	0	73	19	0	0	0	8
2020-12-20	22	0	0	17	22	20	43	0	15	0	0	7	0	0	0	0	29	0	0	17
2020-12-27	22	0	0	32	14	57	21	33	18	0	0	14	24	12	0	10	0	39	0	24
2021-01-03	0	0	0	0	13	35	18	10	20	26	0	24	44	0	18	19	0	36	0	22
2021-01-10	0	0	26	15	6	36	0	32	44	54	0	6	0	0	34	10	0	0	0	23
2021-01-17	0	0	0	15	13	0	37	10	39	0	0	6	66	22	51	38	0	0	0	30
2021-01-24	0	0	0	15	20	18	38	0	20	27	0	13	0	11	17	19	25	0	0	48
2021-01-31	43	0	0	31	26	36	10	11	27	55	0	19	23	12	18	49	0	0	0	24
2021-02-07	0	0	0	0	19	0	37	0	23	0	0	31	0	22	18	28	0	35	0	24
2021-02-14	21	0	0	0	33	55	10	0	24	0	0	6	24	0	0	0	0	0	0	17
2021-02-21	0	0	0	0	46	37	49	22	34	0	0	26	0	12	19	40	0	0	0	50
2021-02-28	0	0	0	0	25	36	57	0	36	27	0	19	23	23	19	9	26	37	0	32
2021-03-07	0	0	28	15	19	0	9	11	33	26	0	25	22	0	38	47	26	37	0	33
2021-03-14	37	0	0	0	30	33	51	20	43	25	0	11	20	11	17	9	23	0	0	7
2021-03-21	0	0	0	0	13	36	28	11	30	0	0	38	21	0	19	0	26	0	0	39
2021-03-28	22	0	57	17	100	75	71	23	100	59	0	100	47	100	100	100	81	41	100	66
2021-04-04	0	0	28	16	26	19	82	100	36	60	61	7	71	12	0	10	54	0	0	59
2021-04-11	21	0	0	61	25	72	38	22	21	29	0	19	65	65	0	57	51	0	0	24		Abruzzo	Basilicata	Calabria	Campania	Emilia-Romagna	Friuli-Venezia Giulia	Lazio	Liguria	Lombardia	Marche	Molise	Piemonte	Puglia	Sardegna	Sicilia	Toscana	Trentino-Alto Adige	Umbria	Valle d'Aosta	Veneto
2021-04-18	0	0	0	36	30	0	0	25	32	0	0	15	100	0	0	22	0	0	0	0		12.2549	1.41176	9.43137	17.8039	22.5294	29.2549	31.7647	12.8431	29.6863	22.7255	1.19608	19.1176	20.7647	12.4118	22.549	22.9412	19.1765	21.0392	7.88235	26.2941
																						16.4351	10.082	17.0848	20.1405	17.1293	25.4274	20.5607	17.6265	15.7677	23.9291	8.54171	15.552	23.9145	18.5916	23.6011	18.7173	25.8741	24.4826	24.5387	16.0154
																						2.30138	1.41176	2.39235	2.82024	2.39859	3.56055	2.87908	2.46821	2.20792	3.35075	1.19608	2.17772	3.3487	2.60334	3.30482	2.62094	3.6231	3.42825	3.4361	2.2426
																					2016-17	2.0566	0	0.90566	1.30189	0.981132	1.01887	3.58491	1.22642	2.54717	0.811321	0	0.849057	1.67925	1	1.83019	1.18868	0	1	0	1.5283
																						7.27592	0	6.59331	5.39082	2.78382	5.19427	5.64131	4.3529	3.23185	5.9065	0	2.67032	6.92757	4.12311	6.47105	3.74195	0	7.28011	0	4.14916
																						0.999425	0	0.90566	0.740486	0.382387	0.713487	0.774894	0.597917	0.443929	0.811321	0	0.366797	0.951576	0.566352	0.888867	0.513996	0	1	0	0.569931
																					2017-18	3.19231	0	0.711538	2.30769	2.90385	0.903846	3.82692	0.730769	2.36538	4.32692	1.32692	1.71154	2.15385	1.67308	1.21154	2.57692	2.46154	0	0	2.88462
																						10.4713	0	5.13098	6.51857	5.07303	4.5644	5.8098	3.8761	3.59754	16.0779	9.56858	3.97707	7.54694	4.68925	6.46055	6.03697	8.67148	0	0	4.52294
																						1.45211	0	0.711538	0.903962	0.703503	0.632968	0.805674	0.537518	0.498889	2.2296	1.32692	0.551521	1.04657	0.650282	0.895917	0.837176	1.20252	0	0	0.627219
																					2018-19	4.43396	8.50943	2.86792	5.62264	4.03774	6.39623	14.0189	4.32075	7.39623	5.22642	0	4.69811	10.566	3.0566	4.28302	7.79245	6.71698	5.20755	1.41509	7.4717
																						10.3487	26.6722	9.08515	9.42833	6.30007	10.3075	12.7844	7.81954	6.00109	14.2365	0	6.15063	15.6777	6.72657	9.4123	12.3543	12.5841	14.7183	10.302	8.0446
																						1.42151	3.66371	1.24794	1.29508	0.865381	1.41584	1.75608	1.0741	0.824313	1.95554	0	0.844853	2.15349	0.923965	1.29288	1.697	1.72857	2.02172	1.41509	1.10501
																					2019-20	9.21154	4.13462	7.94231	9.21154	15.4231	10.1731	16.2308	7.94231	15.6731	15.8462	5.78846	11.9423	14.6731	7.05769	14.3269	15.6154	7.01923	15.5192	2.63462	14.7692
																						17.5447	17.0812	19.4416	15.9353	18.1986	14.114	23.6607	9.42756	19.9673	23.8775	19.074	15.5253	21.9801	10.5967	20.6974	18.3422	15.0886	28.5166	13.302	21.8826
																						2.43301	2.36873	2.69607	2.20983	2.5237	1.95726	3.28115	1.30737	2.76897	3.31121	2.64509	2.15298	3.0481	1.4695	2.87021	2.54361	2.09241	3.95454	1.84465	3.03457
																					2020-21	12.2549	1.41176	9.43137	17.8039	22.5294	29.2549	31.7647	12.8431	29.6863	22.7255	1.19608	19.1176	20.7647	12.4118	22.549	22.9412	19.1765	21.0392	7.88235	26.2941
																						16.4351	10.082	17.0848	20.1405	17.1293	25.4274	20.5607	17.6265	15.7677	23.9291	8.54171	15.552	23.9145	18.5916	23.6011	18.7173	25.8741	24.4826	24.5387	16.0154
																						2.30138	1.41176	2.39235	2.82024	2.39859	3.56055	2.87908	2.46821	2.20792	3.35075	1.19608	2.17772	3.3487	2.60334	3.30482	2.62094	3.6231	3.42825	3.4361	2.2426
																						Abruzzo	Basilicata	Calabria	Campania	Emilia-Romagna	Friuli-Venezia Giulia	Lazio	Liguria	Lombardia	Marche	Molise	Piemonte	Puglia	Sardegna	Sicilia	Toscana	Trentino-Alto Adige	Umbria	Valle d'Aosta	Veneto
																					2016-17	2.0566	0	0.90566	1.30189	0.981132	1.01887	3.58491	1.22642	2.54717	0.811321	0	0.849057	1.67925	1	1.83019	1.18868	0	1	0	1.5283
																					2017-18	3.19231	0	0.711538	2.30769	2.90385	0.903846	3.82692	0.730769	2.36538	4.32692	1.32692	1.71154	2.15385	1.67308	1.21154	2.57692	2.46154	0	0	2.88462
																					2018-19	4.43396	8.50943	2.86792	5.62264	4.03774	6.39623	14.0189	4.32075	7.39623	5.22642	0	4.69811	10.566	3.0566	4.28302	7.79245	6.71698	5.20755	1.41509	7.4717
																					2019-20	9.21154	4.13462	7.94231	9.21154	15.4231	10.1731	16.2308	7.94231	15.6731	15.8462	5.78846	11.9423	14.6731	7.05769	14.3269	15.6154	7.01923	15.5192	2.63462	14.7692
																					2020-21	12.2549	1.41176	9.43137	17.8039	22.5294	29.2549	31.7647	12.8431	29.6863	22.7255	1.19608	19.1176	20.7647	12.4118	22.549	22.9412	19.1765	21.0392	7.88235	26.2941
																					Δ% 19-20	107.75	-51.4114	176.936	63.8294	281.973	59.0481	15.778	83.8176	111.906	203.194	#DIV/0!	154.194	38.8702	130.9	234.505	100.391	4.49978	198.014	86.1795	97.669
																					Δ%	33.0386	-65.855	18.7485	93.2785	46.076	187.572	95.7067	61.7054	89.4094	43.4133	-79.3369	60.0834	41.5157	75.8615	57.3891	46.9139	173.199	35.5687	199.184	78.0331

## Sheet: Comparison Fake news vs Conspir
Categoria: Tutte le categorie
Week	byoblu + complotto + cospirazione + nuovo ordine mondiale + maurizio blondet	fake news + bufale + notizie false
2016-04-24	18	3		11.865	12.62
2016-05-01	10	7		30.5645	23.3065
2016-05-08	11	7		0.222895	0.332613
2016-05-15	14	6		1.64685	2.34093
2016-05-22	11	4	t	11.2521	4.51965
2016-05-29	10	5	Δ	157.602	84.6787
2016-06-05	14	5
2016-06-12	15	6
2016-06-19	15	4
2016-06-26	14	4
2016-07-03	14	5
2016-07-10	13	5
2016-07-17	16	7
2016-07-24	13	11
2016-07-31	9	5
2016-08-07	7	6
2016-08-14	7	3
2016-08-21	6	6
2016-08-28	14	10
2016-09-04	13	9
2016-09-11	13	8
2016-09-18	12	8
2016-09-25	7	7
2016-10-02	13	6
2016-10-09	10	5
2016-10-16	14	9
2016-10-23	9	10
2016-10-30	14	12
2016-11-06	12	10
2016-11-13	13	9
2016-11-20	11	13
2016-11-27	10	17
2016-12-04	14	10
2016-12-11	12	8
2016-12-18	12	11
2016-12-25	7	13
2017-01-01	14	24
2017-01-08	11	20
2017-01-15	8	14
2017-01-22	10	12
2017-01-29	16	12
2017-02-05	9	19
2017-02-12	9	16
2017-02-19	9	14
2017-02-26	7	12
2017-03-05	7	12
2017-03-12	8	13
2017-03-19	16	11
2017-03-26	11	11
2017-04-02	9	18
2017-04-09	10	12
2017-04-16	10	14
2017-04-23	11	14
2017-04-30	10	13
2017-05-07	12	17
2017-05-14	6	17
2017-05-21	8	11
2017-05-28	10	14
2017-06-04	13	15
2017-06-11	8	10
2017-06-18	12	10
2017-06-25	10	13
2017-07-02	9	8
2017-07-09	9	12
2017-07-16	8	18
2017-07-23	8	10
2017-07-30	9	8
2017-08-06	8	8
2017-08-13	12	13
2017-08-20	9	8
2017-08-27	10	15
2017-09-03	12	13
2017-09-10	15	18
2017-09-17	8	14
2017-09-24	10	10
2017-10-01	9	13
2017-10-08	12	6
2017-10-15	7	10
2017-10-22	5	11
2017-10-29	9	11
2017-11-05	8	8
2017-11-12	6	14
2017-11-19	7	16
2017-11-26	19	36
2017-12-03	8	18
2017-12-10	13	12
2017-12-17	10	10
2017-12-24	11	10
2017-12-31	10	17
2018-01-07	9	24
2018-01-14	10	14
2018-01-21	9	18
2018-01-28	11	15
2018-02-04	10	18
2018-02-11	12	16
2018-02-18	11	23
2018-02-25	10	35
2018-03-04	11	22
2018-03-11	9	13
2018-03-18	12	14
2018-03-25	12	11
2018-04-01	10	15
2018-04-08	8	10
2018-04-15	11	13
2018-04-22	11	8
2018-04-29	13	13
2018-05-06	8	12
2018-05-13	15	10
2018-05-20	13	8
2018-05-27	22	17
2018-06-03	14	15
2018-06-10	14	16
2018-06-17	12	17
2018-06-24	13	16
2018-07-01	9	16
2018-07-08	7	14
2018-07-15	8	18
2018-07-22	9	15
2018-07-29	14	16
2018-08-05	12	14
2018-08-12	13	16
2018-08-19	13	21
2018-08-26	14	21
2018-09-02	19	13
2018-09-09	20	16
2018-09-16	13	16
2018-09-23	13	11
2018-09-30	13	18
2018-10-07	13	14
2018-10-14	10	12
2018-10-21	12	12
2018-10-28	11	17
2018-11-04	12	14
2018-11-11	10	15
2018-11-18	13	15
2018-11-25	13	13
2018-12-02	13	15
2018-12-09	16	9
2018-12-16	12	16
2018-12-23	12	10
2018-12-30	12	13
2019-01-06	15	13
2019-01-13	20	14
2019-01-20	15	14
2019-01-27	13	13
2019-02-03	11	11
2019-02-10	9	15
2019-02-17	14	15
2019-02-24	10	7
2019-03-03	12	14
2019-03-10	16	11
2019-03-17	15	10
2019-03-24	13	12
2019-03-31	11	11
2019-04-07	12	12
2019-04-14	16	11
2019-04-21	17	8
2019-04-28	10	12
2019-05-05	10	13
2019-05-12	14	17
2019-05-19	14	10
2019-05-26	12	14
2019-06-02	12	11
2019-06-09	16	13
2019-06-16	14	12
2019-06-23	14	13
2019-06-30	18	13
2019-07-07	15	9
2019-07-14	16	16
2019-07-21	11	10
2019-07-28	6	10
2019-08-04	9	11
2019-08-11	17	11
2019-08-18	15	12
2019-08-25	14	10
2019-09-01	18	7
2019-09-08	20	12
2019-09-15	16	14
2019-09-22	8	20
2019-09-29	11	12
2019-10-06	11	13
2019-10-13	14	14
2019-10-20	16	11
2019-10-27	15	11
2019-11-03	14	14
2019-11-10	10	16
2019-11-17	16	13
2019-11-24	12	11
2019-12-01	15	10
2019-12-08	13	11
2019-12-15	11	18
2019-12-22	15	11
2019-12-29	13	8
2020-01-05	10	12
2020-01-12	11	10
2020-01-19	8	10
2020-01-26	21	24
2020-02-02	15	17
2020-02-09	13	16
2020-02-16	13	19		Mann-Kendall Test		Diff Data:	0		ADF Test		Diff Data:	0		ADF Test		Mann-Kendall Test		Diff Data:	0		ADF Test
2020-02-23	32	35
2020-03-01	33	38		alpha	0.05	time	data		criteria	schwert	time	data		criteria	schwert	alpha	0.05	time	data		criteria	schwert
2020-03-08	59	67		MK-stat	4068	1	18		drift	yes	1	18		drift	yes	MK-stat	3814	1	3		drift	yes
2020-03-15	64	83		s.e.	941.365	2	10		trend	no	2	10		trend	yes	s.e.	942.928	2	7		trend	yes
2020-03-22	80	100		z-stat	4.32032	3	11		lag	14	3	11		lag	14	z-stat	4.04379	3	7		lag	14
2020-03-29	51	64		p-value	1.558e-05	4	14		alpha	0.05	4	14		alpha	0.05	p-value	5.25944e-05	4	6		alpha	0.05
2020-04-05	44	57		trend	yes	5	11				5	11				trend	yes	5	4
2020-04-12	51	50				6	10		tau-stat	-1.58367	6	10		tau-stat	-10.7138			6	5		tau-stat	-3.19279
2020-04-19	44	42		Sen's Slope		7	14		tau-crit	-2.8761	7	14		tau-crit	-3.43092	Sen's Slope		7	5		tau-crit	-3.43092
2020-04-26	47	45				8	15		stationary	no	8	15		stationary	yes			8	6		stationary	no
2020-05-03	43	37		alpha	0.05	9	15		aic	5.0229	9	15		aic	4.95053	alpha	0.05	9	4		aic	5.58201
2020-05-10	44	39		slope	0.0165289	10	14		bic	5.28304	10	14		bic	5.00017	slope	0.0213335	10	4		bic	5.71676
2020-05-17	37	31		lower	0.00757576	11	14		lags	13	11	14		lags	0	lower	0.00980392	11	5		lags	5
2020-05-24	32	32		upper	0.0243902	12	13		coeff	-0.219294	12	13		coeff	-0.721224	upper	0.0315789	12	5		coeff	-0.293782
2020-05-31	30	20				13	16		p-value	> .1	13	16		p-value	< .01			13	7		p-value	0.0909385
2020-06-07	23	18				14	13				14	13						14	11
2020-06-14	24	16				15	9				15	9						15	5
2020-06-21	20	15				16	7				16	7						16	6
2020-06-28	15	12				17	7				17	7						17	3
2020-07-05	17	9				18	6				18	6						18	6
2020-07-12	23	11				19	14				19	14						19	10
2020-07-19	28	7				20	13				20	13						20	9
2020-07-26	24	11				21	13				21	13						21	8
2020-08-02	22	13				22	12				22	12						22	8
2020-08-09	21	17				23	7				23	7						23	7
2020-08-16	21	21				24	13				24	13						24	6
2020-08-23	18	12				25	10				25	10						25	5
2020-08-30	24	13				26	14				26	14						26	9
2020-09-06	18	11				27	9				27	9						27	10
2020-09-13	20	17				28	14				28	14						28	12
2020-09-20	18	8				29	12				29	12						29	10
2020-09-27	17	10				30	13				30	13						30	9
2020-10-04	22	12				31	11				31	11						31	13
2020-10-11	22	10				32	10				32	10						32	17
2020-10-18	31	11				33	14				33	14						33	10
2020-10-25	36	20				34	12				34	12						34	8
2020-11-01	33	20				35	12				35	12						35	11
2020-11-08	40	18				36	7				36	7						36	13
2020-11-15	36	14				37	14				37	14						37	24
2020-11-22	22	17				38	11				38	11						38	20
2020-11-29	20	11				39	8				39	8						39	14
2020-12-06	27	16				40	10				40	10						40	12
2020-12-13	25	15				41	16				41	16						41	12
2020-12-20	25	12				42	9				42	9						42	19
2020-12-27	32	23				43	9				43	9						43	16
2021-01-03	29	17				44	9				44	9						44	14
2021-01-10	26	25				45	7				45	7						45	12
2021-01-17	31	22				46	7				46	7						46	12
2021-01-24	28	18				47	8				47	8						47	13
2021-01-31	22	13				48	16				48	16						48	11
2021-02-07	26	11				49	11				49	11						49	11
2021-02-14	17	15				50	9				50	9						50	18
2021-02-21	24	16				51	10				51	10						51	12
2021-02-28	25	15				52	10				52	10						52	14
2021-03-07	24	13				53	11				53	11						53	14
2021-03-14	22	15				54	10				54	10						54	13
2021-03-21	25	24				55	12				55	12						55	17
2021-03-28	54	17				56	6				56	6						56	17
2021-04-04	44	17				57	8				57	8						57	11
2021-04-11	40	20				58	10				58	10						58	14
2021-04-18	30	8				59	13				59	13						59	15
						60	8				60	8						60	10
						61	12				61	12						61	10
						62	10				62	10						62	13
						63	9				63	9						63	8
						64	9				64	9						64	12
						65	8				65	8						65	18
						66	8				66	8						66	10
						67	9				67	9						67	8
						68	8				68	8						68	8
						69	12				69	12						69	13
						70	9				70	9						70	8
						71	10				71	10						71	15
						72	12				72	12						72	13
						73	15				73	15						73	18
						74	8				74	8						74	14
						75	10				75	10						75	10
						76	9				76	9						76	13
						77	12				77	12						77	6
						78	7				78	7						78	10
						79	5				79	5						79	11
						80	9				80	9						80	11
						81	8				81	8						81	8
						82	6				82	6						82	14
						83	7				83	7						83	16
						84	19				84	19						84	36
						85	8				85	8						85	18
						86	13				86	13						86	12
						87	10				87	10						87	10
						88	11				88	11						88	10
						89	10				89	10						89	17
						90	9				90	9						90	24
						91	10				91	10						91	14
						92	9				92	9						92	18
						93	11				93	11						93	15
						94	10				94	10						94	18
						95	12				95	12						95	16
						96	11				96	11						96	23
						97	10				97	10						97	35
						98	11				98	11						98	22
						99	9				99	9						99	13
						100	12				100	12						100	14
						101	12				101	12						101	11
						102	10				102	10						102	15
						103	8				103	8						103	10
						104	11				104	11						104	13
						105	11				105	11						105	8
						106	13				106	13						106	13
						107	8				107	8						107	12
						108	15				108	15						108	10
						109	13				109	13						109	8
						110	22				110	22						110	17
						111	14				111	14						111	15
						112	14				112	14						112	16
						113	12				113	12						113	17
						114	13				114	13						114	16
						115	9				115	9						115	16
						116	7				116	7						116	14
						117	8				117	8						117	18
						118	9				118	9						118	15
						119	14				119	14						119	16
						120	12				120	12						120	14
						121	13				121	13						121	16
						122	13				122	13						122	21
						123	14				123	14						123	21
						124	19				124	19						124	13
						125	20				125	20						125	16
						126	13				126	13						126	16
						127	13				127	13						127	11
						128	13				128	13						128	18
						129	13				129	13						129	14
						130	10				130	10						130	12
						131	12				131	12						131	12
						132	11				132	11						132	17
						133	12				133	12						133	14
						134	10				134	10						134	15
						135	13				135	13						135	15
						136	13				136	13						136	13
						137	13				137	13						137	15
						138	16				138	16						138	9
						139	12				139	12						139	16
						140	12				140	12						140	10
						141	12				141	12						141	13
						142	15				142	15						142	13
						143	20				143	20						143	14
						144	15				144	15						144	14
						145	13				145	13						145	13
						146	11				146	11						146	11
						147	9				147	9						147	15
						148	14				148	14						148	15
						149	10				149	10						149	7
						150	12				150	12						150	14
						151	16				151	16						151	11
						152	15				152	15						152	10
						153	13				153	13						153	12
						154	11				154	11						154	11
						155	12				155	12						155	12
						156	16				156	16						156	11
						157	17				157	17						157	8
						158	10				158	10						158	12
						159	10				159	10						159	13
						160	14				160	14						160	17
						161	14				161	14						161	10
						162	12				162	12						162	14
						163	12				163	12						163	11
						164	16				164	16						164	13
						165	14				165	14						165	12
						166	14				166	14						166	13
						167	18				167	18						167	13
						168	15				168	15						168	9
						169	16				169	16						169	16
						170	11				170	11						170	10
						171	6				171	6						171	10
						172	9				172	9						172	11
						173	17				173	17						173	11
						174	15				174	15						174	12
						175	14				175	14						175	10
						176	18				176	18						176	7
						177	20				177	20						177	12
						178	16				178	16						178	14
						179	8				179	8						179	20
						180	11				180	11						180	12
						181	11				181	11						181	13
						182	14				182	14						182	14
						183	16				183	16						183	11
						184	15				184	15						184	11
						185	14				185	14						185	14
						186	10				186	10						186	16
						187	16				187	16						187	13
						188	12				188	12						188	11
						189	15				189	15						189	10
						190	13				190	13						190	11
						191	11				191	11						191	18
						192	15				192	15						192	11
						193	13				193	13						193	8
						194	10				194	10						194	12
						195	11				195	11						195	10
						196	8				196	8						196	10
						197	21				197	21						197	24
						198	15				198	15						198	17
						199	13				199	13						199	16
						200	13				200	13						200	19

## Sheet: Vaccines vs Pollution
Categoria: Tutte le categorie
	vaccini effetti collaterali + vaccino effetti collaterali: (Italia)	inquinamento + cambiamento climatico: (Italia)	inquinamento morti + inquinamento effetti + inquinamento malattie + cambiamento climatico effetti: (Italia)
	vaccines side effects + vaccine side effects	pollution + climate change	pollution deaths + pollution effects + pollution diseases + climate change effects
2016-04-24	2	25	1	AV	2.46567	Mann-Kendall Test		Mann-Kendall Test
2016-05-01	1	24	0.5	SEM	0.104802
2016-05-08	1	25	0	AV	24.7857	alpha	0.05	alpha	0.05
2016-05-15	2	26	0.5	SEM	2.1574	MK-stat	285	MK-stat	538
2016-05-22	3	29	1	t	10.3336	s.e.	53.2134	s.e.	82.5833
2016-05-29	2	24	0	Δ	905.234	z-stat	5.337	z-stat	6.50253
2016-06-05	3	22	0			p-value	9.44966e-08	p-value	7.89824e-11
2016-06-12	1	24	1			trend	yes	trend	yes
2016-06-19	1	20	0
2016-06-26	1	18	1			Sen's Slope		Sen's Slope
2016-07-03	4	15	0.5
2016-07-10	2	9	0			alpha	0.05	alpha	0.05
2016-07-17	2	11	0			slope	1.17029	slope	0.8125
2016-07-24	0	12	0			lower	0.923077	lower	0.7
2016-07-31	5	17	1			upper	1.42857	upper	0.928571
2016-08-07	3	12	0
2016-08-14	1	9	0						44.0357
2016-08-21	4	13	0
2016-08-28	0.5	16	0.5
2016-09-04	3	13	0
2016-09-11	1	15	1
2016-09-18	3	15	0
2016-09-25	3	15	0.5
2016-10-02	2	15	0.5
2016-10-09	1	18	0.5
2016-10-16	4	14	0
2016-10-23	2	16	1
2016-10-30	4	12	1
2016-11-06	4	25	0.5
2016-11-13	4	19	0
2016-11-20	7	22	0.5
2016-11-27	6	18	0
2016-12-04	2	23	0
2016-12-11	3	26	0
2016-12-18	3	18	0
2016-12-25	7	16	0
2017-01-01	11	16	0.5
2017-01-08	6	31	1
2017-01-15	7	20	0
2017-01-22	7	20	0.5
2017-01-29	4	28	1
2017-02-05	4	25	0
2017-02-12	4	29	1
2017-02-19	2	27	0
2017-02-26	0.5	26	0.5
2017-03-05	4	30	0
2017-03-12	0.5	23	0
2017-03-19	3	25	0.5
2017-03-26	3	27	0
2017-04-02	5	19	0
2017-04-09	3	16	0.5
2017-04-16	7	15	1
2017-04-23	2	24	0
2017-04-30	4	26	1
2017-05-07	2	33	0.5
2017-05-14	4	29	0.5
2017-05-21	6	28	1
2017-05-28	6	19	0.5
2017-06-04	3	24	1
2017-06-11	5	20	1
2017-06-18	4	20	0
2017-06-25	3	13	0
2017-07-02	5	16	0
2017-07-09	4	12	0
2017-07-16	4	15	0
2017-07-23	3	15	0
2017-07-30	2	14	0
2017-08-06	3	12	0
2017-08-13	1	16	0
2017-08-20	2	12	0.5
2017-08-27	2	10	0
2017-09-03	5	14	0
2017-09-10	5	13	0
2017-09-17	3	14	1
2017-09-24	2	16	0
2017-10-01	4	15	0.5
2017-10-08	2	19	0
2017-10-15	2	57	0
2017-10-22	5	31	1
2017-10-29	2	26	0
2017-11-05	4	31	0
2017-11-12	5	21	1
2017-11-19	4	29	0.5
2017-11-26	4	24	1
2017-12-03	1	18	1
2017-12-10	3	17	1
2017-12-17	2	18	1
2017-12-24	2	17	0
2017-12-31	4	18	0
2018-01-07	4	25	1
2018-01-14	3	21	0.5
2018-01-21	3	26	0
2018-01-28	5	30	0
2018-02-04	2	21	0
2018-02-11	5	18	0
2018-02-18	2	33	0.5
2018-02-25	2	20	0
2018-03-04	3	18	0
2018-03-11	4	23	0.5
2018-03-18	2	17	1
2018-03-25	2	17	0
2018-04-01	2	22	0
2018-04-08	4	20	0.5
2018-04-15	2	23	0.5
2018-04-22	3	24	0.5
2018-04-29	2	22	0.5
2018-05-06	2	26	0
2018-05-13	4	23	1
2018-05-20	1	32	0.5
2018-05-27	5	26	0
2018-06-03	3	24	1
2018-06-10	3	24	0.5
2018-06-17	3	20	1
2018-06-24	3	14	0
2018-07-01	3	12	0
2018-07-08	2	10	0
2018-07-15	2	12	0.5
2018-07-22	2	13	0
2018-07-29	2	12	0
2018-08-05	2	18	0.5
2018-08-12	1	13	0.5
2018-08-19	2	12	0
2018-08-26	2	10	0
2018-09-02	3	14	0.5
2018-09-09	1	12	0
2018-09-16	1	17	0.5
2018-09-23	3	22	0
2018-09-30	1	31	0.5
2018-10-07	3	30	1
2018-10-14	1	29	0
2018-10-21	3	32	0.5
2018-10-28	1	25	1
2018-11-04	5	27	0.5
2018-11-11	3	29	0.5
2018-11-18	6	31	1
2018-11-25	4	24	0
2018-12-02	3	30	0.5
2018-12-09	2	30	0.5
2018-12-16	4	24	0.5
2018-12-23	2	17	0
2018-12-30	1	21	0
2019-01-06	2	37	0
2019-01-13	1	30	0.5
2019-01-20	1	31	0.5
2019-01-27	0.5	25	0.5
2019-02-03	1	28	0
2019-02-10	2	26	0.5
2019-02-17	2	40	0.5
2019-02-24	1	40	0.5
2019-03-03	0.5	37	0
2019-03-10	0.5	68	0.5
2019-03-17	1	63	1
2019-03-24	2	50	0
2019-03-31	3	38	0.5
2019-04-07	1	36	0.5
2019-04-14	0.5	31	1
2019-04-21	2	27	0
2019-04-28	0.5	37	0
2019-05-05	1	40	1
2019-05-12	1	40	1
2019-05-19	2	39	1
2019-05-26	2	33	0.5
2019-06-02	1	37	1
2019-06-09	1	36	0.5
2019-06-16	1	52	0.5
2019-06-23	2	27	0
2019-06-30	2	25	0
2019-07-07	1	20	0
2019-07-14	1	16	0.5
2019-07-21	1	17	0.5
2019-07-28	0.5	19	0.5
2019-08-04	1	15	0
2019-08-11	0.5	16	0.5
2019-08-18	2	22	0
2019-08-25	1	14	0
2019-09-01	0.5	17	1
2019-09-08	1	29	1
2019-09-15	1	23	0.5
2019-09-22	1	82	1
2019-09-29	3	64	1
2019-10-06	0.5	36	0
2019-10-13	2	33	0.5
2019-10-20	0.5	26	0
2019-10-27	1	22	1
2019-11-03	4	33	1
2019-11-10	4	34	0.5
2019-11-17	3	31	0.5
2019-11-24	3	32	1
2019-12-01	3	29	2
2019-12-08	2	34	0
2019-12-15	2	27	1
2019-12-22	2	20	0
2019-12-29	2	24	0.5
2020-01-05	2	42	0
2020-01-12	3	57	1
2020-01-19	3	44	0
2020-01-26	1	31	1
2020-02-02	2	37	0
2020-02-09	2	34	0.5
2020-02-16	1	33	1
2020-02-23	0.5	33	1
2020-03-01	1	46	1
2020-03-08	0.5	52	1
2020-03-15	0.5	100	3
2020-03-22	1	79	2
2020-03-29	1	61	2
2020-04-05	1	48	1
2020-04-12	2	56	1
2020-04-19	1	49	1
2020-04-26	1	44	1
2020-05-03	1	51	1
2020-05-10	1	42	1
2020-05-17	2	46	2
2020-05-24	1	46	1
2020-05-31	2	42	1
2020-06-07	2	20	0
2020-06-14	1	20	0
2020-06-21	0.5	21	1
2020-06-28	1	14	0.5
2020-07-05	2	12	0.5
2020-07-12	2	13	0
2020-07-19	2	17	0
2020-07-26	2	9	0.5
2020-08-02	1	11	0
2020-08-09	3	12	0
2020-08-16	2	13	0.5
2020-08-23	2	18	0
2020-08-30	2	14	0
2020-09-06	3	14	0
2020-09-13	1	15	1
2020-09-20	2	17	0.5
2020-09-27	3	27	0.5
2020-10-04	3	20	0.5
2020-10-11	9	19	1
2020-10-18	17	19	0.5
2020-10-25	11	20	0.5
2020-11-01	10	18	1
2020-11-08	13	21	0.5
2020-11-15	13	33	0.5
2020-11-22	15	30	1
2020-11-29	10	32	0.5
2020-12-06	14	28	1
2020-12-13	20	27	1
2020-12-20	22	20	0
2020-12-27	29	28	0
2021-01-03	29	36	0.5
2021-01-10	31	42	1
2021-01-17	22	54	1
2021-01-24	21	52	2
2021-01-31	20	32	0.5
2021-02-07	20	30	0
2021-02-14	29	29	1
2021-02-21	28	35	0.5
2021-02-28	35	37	1
2021-03-07	53	33	1
2021-03-14	37	34	2
2021-03-21	36	38	1
2021-03-28	43	36	0
2021-04-04	40	35	0.5
2021-04-11	33	46	0.5
2021-04-18	34	49	1

## Sheet: Vaccines vs Pollution 2
Categoria: Tutte le categorie
Giorno	inquinamento + cambiamento climatico: (Italia)	vaccini effetti collaterali + vaccino effetti collaterali + effetti collaterali astrazeneca: (Italia)	trombosi astrazeneca: (Italia)
2020-10-01	12	1	0	1	Mann-Kendall Test		Mann-Kendall Test
2020-10-02	9	0	0	0
2020-10-03	10	8	0	8	alpha	0.05	alpha	0.05
2020-10-04	12	1	0	1	MK-stat	7266	MK-stat	13733
2020-10-05	8	2	0	2	s.e.	966.265	s.e.	966.734
2020-10-06	7	2	0	2	z-stat	7.51864	z-stat	14.2045
2020-10-07	13	2	0	2	p-value	5.53483e-14	p-value	8.58768e-46
2020-10-08	14	4	0	4	trend	yes	trend	yes
2020-10-09	5	1	0	1
2020-10-10	12	3	0	3	Sen's Slope		Sen's Slope
2020-10-11	17	3	0	3
2020-10-12	5	4	0	4	alpha	0.05	alpha	0.05
2020-10-13	15	10	0	10	slope	0.0545455	slope	0.216216
2020-10-14	14	10	0	10	lower	0.0416667	lower	0.186667
2020-10-15	8	1	0	1	upper	0.0677966	upper	0.246154
2020-10-16	8	5	0	5
2020-10-17	4	4	0	4				296.396
2020-10-18	1	7	0	7
2020-10-19	9	10	0	10
2020-10-20	14	10	0	10
2020-10-21	14	10	0	10
2020-10-22	12	13	0	13
2020-10-23	9	9	0	9
2020-10-24	5	4	0	4
2020-10-25	8	4	0	4
2020-10-26	12	2	0	2
2020-10-27	8	4	0	4
2020-10-28	16	8	0	8
2020-10-29	7	6	0	6
2020-10-30	13	1	0	1
2020-10-31	7	7	0	7
2020-11-01	7	5	0	5
2020-11-02	19	9	0	9
2020-11-03	11	9	0	9
2020-11-04	11	4	0	4
2020-11-05	10	3	0	3
2020-11-06	8	5	0	5
2020-11-07	5	5	0	5
2020-11-08	10	4	0	4
2020-11-09	13	9	0	9
2020-11-10	19	12	0	12
2020-11-11	16	10	0	10
2020-11-12	19	8	0	8
2020-11-13	6	6	0	6
2020-11-14	9	5	0	5
2020-11-15	17	8	0	8
2020-11-16	11	5	0	5
2020-11-17	20	3	0	3
2020-11-18	14	7	0	7
2020-11-19	19	12	0	12
2020-11-20	15	9	0	9
2020-11-21	15	9	0	9
2020-11-22	13	14	0	14
2020-11-23	11	4	0	4
2020-11-24	14	13	0	13
2020-11-25	19	11	0	11
2020-11-26	13	14	0	14
2020-11-27	18	10	0	10
2020-11-28	10	1	0	1
2020-11-29	15	3	0	3
2020-11-30	13	7	0	7
2020-12-01	11	10	0	10
2020-12-02	18	5	0	5
2020-12-03	13	8	0	8
2020-12-04	15	2	0	2
2020-12-05	6	11	0	11
2020-12-06	5	8	0	8
2020-12-07	13	8	0	8
2020-12-08	20	7	0	7
2020-12-09	19	6	0	6
2020-12-10	15	10	0	10
2020-12-11	21	6	0	6
2020-12-12	16	5	0	5
2020-12-13	12	5	0	5
2020-12-14	18	9	0	9
2020-12-15	14	8	0	8
2020-12-16	19	12	0	12
2020-12-17	18	14	0	14
2020-12-18	20	20	0	20
2020-12-19	10	10	0	10
2020-12-20	11	11	0	11
2020-12-21	19	10	0	10
2020-12-22	10	10	0	10
2020-12-23	9	8	0	8
2020-12-24	6	7	0	7
2020-12-25	2	13	0	13
2020-12-26	7	20	0	20
2020-12-27	9	40	0	40
2020-12-28	10	24	0	24
2020-12-29	16	20	0	20
2020-12-30	15	15	0	15
2020-12-31	9	12	0	12
2021-01-01	13	21	0	21
2021-01-02	24	14	0	14
2021-01-03	18	10	0	10
2021-01-04	23	6	0	6
2021-01-05	11	26	0	26
2021-01-06	17	15	0	15
2021-01-07	25	19	0	19
2021-01-08	8	12	0	12
2021-01-09	21	13	0	13
2021-01-10	19	11	0	11
2021-01-11	25	18	0	18
2021-01-12	16	13	0	13
2021-01-13	31	16	0	16
2021-01-14	15	10	0	10
2021-01-15	17	16	0	16
2021-01-16	12	17	0	17
2021-01-17	20	10	0	10
2021-01-18	25	18	0	18
2021-01-19	31	11	0	11
2021-01-20	28	7	0	7
2021-01-21	42	10	0	10
2021-01-22	20	11	0	11
2021-01-23	23	8	0	8
2021-01-24	27	9	0	9
2021-01-25	21	13	0	13
2021-01-26	31	11	0	11
2021-01-27	25	13	0	13
2021-01-28	21	7	0	7
2021-01-29	22	10	0	10
2021-01-30	17	11	0	11
2021-01-31	14	5	0	5
2021-02-01	19	12	0	12
2021-02-02	13	5	0	5
2021-02-03	22	12	0	12
2021-02-04	23	10	0	10
2021-02-05	14	4	0	4
2021-02-06	12	11	0	11
2021-02-07	13	9	0	9
2021-02-08	18	11	0	11
2021-02-09	16	11	0	11
2021-02-10	21	14	0	14
2021-02-11	12	14	0	14
2021-02-12	17	16	0	16
2021-02-13	6	9	0	9
2021-02-14	11	18	0	18
2021-02-15	11	17	0	17
2021-02-16	12	21	0	21
2021-02-17	17	27	0	27
2021-02-18	5	39	0	39
2021-02-19	18	25	0	25
2021-02-20	13	23	0	23
2021-02-21	17	29	0	29
2021-02-22	24	21	0	21
2021-02-23	15	33	0	33
2021-02-24	23	18	0	18
2021-02-25	27	26	0	26
2021-02-26	12	28	0	28
2021-02-27	26	24	0	24
2021-02-28	14	37	0	37
2021-03-01	17	37	0	37
2021-03-02	25	30	0	30
2021-03-03	19	44	0	44
2021-03-04	13	20	0	20
2021-03-05	18	29	0	29
2021-03-06	19	33	0	33
2021-03-07	13	35	0	35
2021-03-08	26	31	0	31
2021-03-09	21	29	0	29
2021-03-10	19	38	0	38
2021-03-11	20	58	34	92
2021-03-12	22	45	16	61
2021-03-13	18	41	3	44
2021-03-14	16	38	10	48
2021-03-15	16	35	30	65
2021-03-16	29	31	29	60
2021-03-17	25	15	19	34
2021-03-18	19	27	21	48
2021-03-19	18	18	13	31
2021-03-20	16	29	18	47
2021-03-21	17	29	12	41
2021-03-22	17	21	8	29
2021-03-23	20	22	37	59
2021-03-24	28	30	18	48
2021-03-25	18	29	27	56
2021-03-26	16	20	19	39
2021-03-27	14	22	22	44
2021-03-28	21	23	34	57
2021-03-29	17	27	10	37
2021-03-30	20	26	39	65
2021-03-31	14	41	24	65
2021-04-01	12	38	23	61
2021-04-02	14	22	19	41
2021-04-03	13	27	39	66
2021-04-04	10	30	51	81
2021-04-05	14	32	83	115
2021-04-06	18	34	100	134
2021-04-07	27	26	80	106
2021-04-08	17	30	58	88
2021-04-09	23	33	29	62
2021-04-10	7	24	14	38
2021-04-11	17	29	26	55
2021-04-12	27	19	16	35
2021-04-13	23	29	36	65
2021-04-14	26	32	41	73
2021-04-15	20	32	26	58
2021-04-16	21	29	16	45
2021-04-17	24	30	22	52
2021-04-18	21	33	10	43
2021-04-19	37	32	18	50
2021-04-20	24	23	23	46
2021-04-21	28	19	14	33
Regione	inquinamento + cambiamento climatico: (01/10/20 - 23/04/21)	vaccini effetti collaterali + vaccino effetti collaterali + effetti collaterali astrazeneca: (01/10/20 - 23/04/21)	trombosi astrazeneca: (01/10/20 - 23/04/21)				30-35
Abruzzo	42	43	15	58	Abruzzo		36-40
Basilicata	68	20	12	32	Basilicata		41-45
Calabria	55	38	7	45	Calabria		46-50
Campania	48	38	14	52	Campania		51-55
Emilia-Romagna	42	43	15	58	Emilia-Romagna		56-60
Friuli-Venezia Giulia	40	40	20	60	Friuli-Venezia Giulia		61-65
Lazio	41	45	14	59	Lazio		66-70
Liguria	31	49	20	69	Liguria		71-75
Lombardia	42	42	16	58	Lombardia		75-80
Marche	43	40	17	57	Marche		81-85
Molise	45	33	22	55	Molise		86-90
Piemonte	42	43	15	58	Piemonte		91-95
Puglia	49	41	10	51	Puglia		96-100
Sardegna	43	41	16	57	Sardegna
Sicilia	46	39	15	54	Sicilia
Toscana	43	43	14	57	Toscana
Trentino-Alto Adige	41	45	14	59	Trentino-Alto Adige
Umbria	47	45	8	53	Umbria
Valle d'Aosta		88	12	100	Valle d'Aosta
Veneto	43	41	16	57	Veneto
Regione	inquinamento + cambiamento climatico: (01/01/16 - 01/01/20)	vaccini effetti collaterali + vaccino effetti collaterali + effetti collaterali astrazeneca: (01/01/16 - 01/01/20)
Abruzzo	92%	8%	0-5
Basilicata	90%	10%	6-10		Abruzzo	8%
Calabria	91%	9%	11-15		Basilicata	10%
Campania	93%	7%			Calabria	9%
Emilia-Romagna	90%	10%			Campania	7%
Friuli-Venezia Giulia	88%	12%			Emilia-Romagna	10%
Lazio	92%	8%			Friuli-Venezia Giulia	12%
Liguria	93%	7%			Lazio	8%
Lombardia	92%	8%			Liguria	7%
Marche	86%	14%			Lombardia	8%
Molise	94%	6%			Marche	14%
Piemonte	92%	8%			Molise	6%
Puglia	92%	8%			Piemonte	8%
Sardegna	89%	11%			Puglia	8%
Sicilia	89%	11%			Sardegna	11%
Toscana	85%	15%			Sicilia	11%
Trentino-Alto Adige	92%	8%			Toscana	15%
Umbria	93%	7%			Trentino-Alto Adige	8%
Valle d'Aosta					Umbria	7%
Veneto	93%	7%			Valle d'Aosta
					Veneto	7%
